# Supplementary material for: Causal associations of genetically predicted gut microbiota and blood metabolites with inflammatory states and risk of infections: a Mendelian randomization analysis
Source: Front Microbiol. 2024 Mar 22;15:1342653. doi: 10.3389/fmicb.2024.1342653 (PMC10995310; doi:10.3389/fmicb.2024.1342653)
Supplement: Supplementary file 1 [file Data_Sheet_1.zip]

Archive with 4 entries (3 files):
- Table1/
- Table1/Supplementary Figures.docx
- Table1/Supplementary material 1.docx
- Table1/Supplementary Tables.xlsx
