# Supplementary material for: Causal associations of genetically predicted gut microbiota and blood metabolites with inflammatory states and risk of infections: a Mendelian randomization analysis
Source: Front Microbiol. 2024 Mar 22;15:1342653. doi: 10.3389/fmicb.2024.1342653 (PMC10995310; doi:10.3389/fmicb.2024.1342653)
Supplement: Supplementary file 1 [file Data_Sheet_1.zip › Table1/Supplementary Tables.xlsx]

## Sheet: Directory
Sheet		Content
Table S1		Summary data sources in this study
Table S2		Known metabolites annotation table
Table S3		Characteristics of selected SNPs of gut microbiota with inflammatory factors and risks of infections (with SNPs reaching P < 1e-5)
Table S4		Characteristics of selected SNPs of metabolites with inflammatory factors and risks of infections (with SNPs reaching P < 1e-5)
Table S5		Causal estimations of gut microbiota on inflammatary factors and risk of infections in the IVW analysis (P < 0.05)
Table S6		Results of all gut microbiota under five MR methods
Table S7		Sensitivity analysis of causal relationships (P <0.05 in at least 3 models) between gut microbiota and inflammatory factors and risk of infections
Table S8		Causal estimations of annotated metabolites on all outcomes in the IVW analysis (P < 0.05)
Table S9		Results of annotated metabolites under five MR methods
Table S10		Sensitivity analysis of causal relationships (P <0.05 in at least 3 models) between metabolites and inflammatory factors and risk of infections
Table S11		Reverse MR analysis results of gut microbiota on inflammatory factors and risk of infections
Table S12		Reverse MR analysis results of metabolite on inflammatory factors and risk of infections

## Sheet: Table S1
Table S1 Summary data sources in this study
Phenotype	First author (year)	Sample size	Population	Title	Baseline	Limit of Detection	Concentration information
CRP	Han (2020)	418642	European	Using Mendelian randomization to evaluate the causal relationship between serum C-reactive protein levels and age-related macular degeneration	Supplementary Table 1	Not mentioned	0.08 to 79.96,mg/L
SAA1	Pietzner M(2020)	10708	European	Genetic architecture of host proteins involved in SARS-CoV-2 infection	Fenland participants were on average 48.6 years old (standard deviation: 7.5 years) and 53.4% were female.	10 log dynamic range from fM to µM	Not mentioned
IL6	Folkersen L(2020)	30931	European	Genomic and drug target evaluation of 90 cardiovascular proteins in 30,931 individuals	TableS8	LOD (Limit of Detection) (pg/ml), 1.0; LLOQ (Lower Limit of Quantification) (pg/ml), 1.0; ULOQ (Upper Limit of Quantification) (pg/ml),15624.9999994203	Supplementary Table 1
TNFalpha	Ahola-Olli AV(2016)	8293	European	Genome-wide Association Study Identifies 27 Loci Influencing Concentrations of Circulating Cytokines and Growth Factors	Table S1	LOD, 0.45(pg/mL)	Table S1
WBC	Chen MH(2020)	746667	Global Populations	Trans-ethnic and Ancestry-Specific Blood-Cell Genetics in 746,667 Individuals from 5 Global Populations	Table S1C	Not mentioned	Table S1C
GlycA	Borges CM(2020)	115078	European	https://gwas.mrcieu.ac.uk/datasets/met-d-GlycA/	Not mentioned	Not mentioned	Not mentioned
GI	Jiang L(2021)	456348	European	A generalized linear mixed model association tool for biobank-scale data.	See note for details	Not Applicable	Not Applicable
Dysentery	Sakaue S(2021)	527904	Global Populations	A cross-population atlas of genetic associations for 220 human phenotypes	BBJ: Mean age of participants at recruitment was 63.0 yr old, and 46.3% were female; UKB project: Mean age of participants at recruitment was 56.8 yr old, and 53.8% were female. ;FinnGen: Mean age of participants at DNA sample collection was 51.8 yr old, and 56.3% were female.	Not Applicable	Not Applicable
Pneumonia	Jiang L(2021)	456348	European	A generalized linear mixed model association tool for biobank-scale data.	See note for details	Not Applicable	Not Applicable
BP	Jiang L(2021)	456348	European	A generalized linear mixed model association tool for biobank-scale data.	See note for details	Not Applicable	Not Applicable
BLA	Jiang L(2021)	456348	European	A generalized linear mixed model association tool for biobank-scale data.	See note for details	Not Applicable	Not Applicable
PP	Jiang L(2021)	456348	European	A generalized linear mixed model association tool for biobank-scale data.	See note for details	Not Applicable	Not Applicable
UTI	Jiang L(2021)	456348	European	A generalized linear mixed model association tool for biobank-scale data.	See note for details	Not Applicable	Not Applicable
Gut microbiota	Jun Wang (2018)	18340	European	Large-scale association analyses identify host factors influencing human gut microbiome composition	Supplementary Table 2	Not mentioned	Supplementary Table 3
Blood metabolome	Shin (2014)	7824	European	An atlas of genetic influences on human blood metabolites	Table S1	Not mentioned	Supplementary Table 2
NOTE: GI, Pneumonia, BP, BLA, PP, UTI data are all derived from UKB data. Since the original text did not provide baseline information, baseline data needs to be obtained from https://community.ukbiobank.ac.uk/hc/en-gb/articles/15466972373149-About-UK-Biobank-baseline-assessment.

## Sheet: Table S2
Table S2 Known metabolites annotation table
metaboliteID	metaboliteDescription
M00053	glutamine
M00054	tryptophan
M00059	histidine
M00060	leucine
M00063	cholesterol
M00064	phenylalanine
M00513	creatinine
M00527	lactate
M00542	3-hydroxybutyrate (BHBA)
M00553	cotinine
M00569	caffeine
M00575	arabinose
M00577	fructose
M00584	mannose
M00599	pyruvate
M00606	uridine
M01105	linoleate (18:2n6)
M01107	allantoin
M01110	arachidonate (20:4n6)
M01114	deoxycholate
M01121	margarate (17:0)
M01123	inosine
M01125	isoleucine
M01284	threonine
M01299	tyrosine
M01301	lysine
M01302	methionine
M01303	malate
M01336	palmitate (16:0)
M01356	nonadecanoate (19:0)
M01358	stearate (18:0)
M01359	oleate (18:1n9)
M01361	pentadecanoate (15:0)
M01365	myristate (14:0)
M01444	pipecolate
M01493	ornithine
M01494	5-oxoproline
M01508	pantothenate
M01515	salicylate
M01558	4-acetamidobutanoate
M01561	alpha-tocopherol
M01564	citrate
M01572	glycerate
M01573	guanosine
M01585	N-acetylalanine
M01604	urate
M01605	ursodeoxycholate
M01638	arginine
M01640	ascorbate (Vitamin C)
M01644	heptanoate (7:0)
M01645	laurate (12:0)
M01649	valine
M01670	urea
M01712	cortisol
M01769	cortisone
M01898	proline
M02132	citrulline
M02137	biliverdin
M02342	serotonin (5HT)
M02730	gamma-glutamylglutamine
M02734	gamma-glutamyltyrosine
M03127	hypoxanthine
M03141	betaine
M03147	xanthine
M10642	caprate (10:0)
M11438	phosphate
M12017	3-methoxytyrosine
M12035	pelargonate (9:0)
M12067	undecanoate (11:0)
M12129	beta-hydroxyisovalerate
M12261	taurodeoxycholate
M15122	glycerol
M15140	kynurenine
M15335	mannitol
M15365	glycerol 3-phosphate (G3P)
M15488	acetylphosphate
M15500	carnitine
M15506	choline
M15630	N-acetylornithine
M15650	N1-methyladenosine
M15676	3-methyl-2-oxovalerate
M15677	3-methylhistidine
M15749	3-phenylpropionate (hydrocinnamate)
M15753	hippurate
M15778	benzoate
M15958	phenylacetate
M15990	glycerophosphorylcholine (GPC)
M15996	aspartate
M17799	ibuprofen
M17805	dihomo-linoleate (20:2n6)
M17945	2-hydroxystearate
M18254	paraxanthine
M18281	2-hydroxyhippurate (salicylurate)
M18335	quinate
M18349	indolelactate
M18357	glycylvaline
M18369	gamma-glutamylleucine
M18392	theobromine
M18394	theophylline
M18467	eicosapentaenoate (EPA; 20:5n3)
M18474	estrone 3-sulfate
M18476	glycocholate
M18477	glycodeoxycholate
M18494	taurochenodeoxycholate
M18497	taurocholate
M19323	docosahexaenoate (DHA; 22:6n3)
M19324	1-stearoylglycerophosphoinositol
M19934	myo-inositol
M20489	glucose
M20675	1,5-anhydroglucitol (1,5-AG)
M20699	erythritol
M21044	2-hydroxybutyrate (AHB)
M21047	3-methyl-2-oxobutyrate
M21049	1,6-anhydroglucose
M21127	1-palmitoylglycerol (1-monopalmitin)
M21151	saccharin
M21184	1-oleoylglycerol (1-monoolein)
M21188	1-stearoylglycerol (1-monostearin)
M22030	2-hydroxyisobutyrate
M22116	4-methyl-2-oxopentanoate
M22130	phenyllactate (PLA)
M22138	homocitrulline
M22175	aspartylphenylalanine
M22177	levulinate (4-oxovalerate)
M22189	palmitoylcarnitine
M22842	cholate
M27447	1-linoleoylglycerol (1-monolinolein)
M27513	indoleacetate
M27531	hyodeoxycholate
M27672	3-indoxyl sulfate
M27710	N-acetylglycine
M27716	bilirubin (Z,Z)
M27718	creatine
M27722	erythrose
M27728	glycerol 2-phosphate
M27738	threonate
M31453	cysteine
M31522	pyroglutamylglycine
M31536	N-(2-furoyl)glycine
M31536	N-(2-furoyl)glycine
M31548	DSGEGDFXAEGGGVR*
M31555	pyridoxate
M31591	androsterone sulfate
M31787	3-carboxy-4-methyl-5-propyl-2-furanpropanoate (CMPF)
M32197	3-(4-hydroxyphenyl)lactate
M32198	acetylcarnitine
M32315	serine
M32319	trans-4-hydroxyproline
M32322	glutamate
M32328	hexanoylcarnitine
M32338	glycine
M32339	alanine
M32346	glycochenodeoxycholate
M32348	2-aminobutyrate
M32379	scyllo-inositol
M32388	dodecanedioate
M32393	gamma-glutamylvaline
M32405	indolepropionate
M32412	butyrylcarnitine
M32418	myristoleate (14:1n5)
M32425	dehydroisoandrosterone sulfate (DHEA-S)
M32445	3-methylxanthine
M32452	propionylcarnitine
M32489	caproate (6:0)
M32492	caprylate (8:0)
M32497	10-undecenoate (11:1n1)
M32504	docosapentaenoate (n3 DPA; 22:5n3)
M32553	phenol sulfate
M32586	bilirubin (E,E)*
M32593	heme*
M32635	1-linoleoylglycerophosphoethanolamine*
M32654	3-dehydrocarnitine*
M32672	pyroglutamine*
M32675	C-glycosyltryptophan*
M32836	HWESASXX*
M32980	adrenate (22:4n6)
M33009	homostachydrine*
M33009	homostachydrine*
M33084	ADSGEGDFXAEGGGVR*
M33173	2-hydroxyacetaminophen sulfate*
M33178	2-methoxyacetaminophen sulfate*
M33228	1-arachidonoylglycerophosphocholine*
M33230	1-palmitoleoylglycerophosphocholine*
M33363	gamma-glutamylmethionine*
M33364	gamma-glutamylthreonine*
M33384	salicyluric glucuronide*
M33420	gamma-tocopherol
M33422	gamma-glutamylphenylalanine
M33423	p-acetamidophenylglucuronide
M33441	isobutyrylcarnitine
M33442	pseudouridine
M33443	valerate
M33447	palmitoleate (16:1n7)
M33453	alpha-ketoglutarate
M33477	erythronate*
M33488	lathosterol
M33587	eicosenoate (20:1n9 or 11)
M33801	ADpSGEGDFXAEGGGVR*
M33821	1-eicosatrienoylglycerophosphocholine*
M33822	1-docosahexaenoylglycerophosphocholine*
M33871	1-eicosadienoylglycerophosphocholine*
M33935	piperine
M33936	octanoylcarnitine
M33937	alpha-hydroxyisovalerate
M33939	N-acetylthreonine
M33941	decanoylcarnitine
M33955	1-palmitoylglycerophosphocholine
M33957	1-heptadecanoylglycerophosphocholine
M33960	1-oleoylglycerophosphocholine
M33961	1-stearoylglycerophosphocholine
M33968	5-dodecenoate (12:1n7)
M33969	stearidonate (18:4n3)
M33972	10-nonadecenoate (19:1n9)
M33973	epiandrosterone sulfate
M34035	linolenate [alpha or gamma; (18:3n3 or 6)]
M34106	bilirubin (E,Z or Z,E)*
M34109	metoprolol acid metabolite*
M34214	1-arachidonoylglycerophosphoinositol*
M34283	asparagine
M34365	3-(cystein-S-yl)acetaminophen*
M34384	stachydrine
M34384	stachydrine
M34389	1-methylxanthine
M34390	7-methylxanthine
M34395	1-methylurate
M34400	1,7-dimethylurate
M34404	1,3,7-trimethylurate
M34407	isovalerylcarnitine
M34409	stearoylcarnitine
M34416	1-stearoylglycerophosphoethanolamine
M34419	1-linoleoylglycerophosphocholine
M34420	bradykinin, des-arg(9)
M34456	gamma-glutamylisoleucine*
M34534	laurylcarnitine
M34732	isovalerate
M35114	7-methylguanine
M35126	phenylacetylglutamine
M35127	pro-hydroxy-pro
M35137	N2,N2-dimethylguanosine
M35159	cysteine-glutathione disulfide
M35160	oleoylcarnitine
M35186	1-arachidonoylglycerophosphoethanolamine*
M35253	2-palmitoylglycerophosphocholine*
M35254	2-oleoylglycerophosphocholine*
M35255	2-stearoylglycerophosphocholine*
M35257	2-linoleoylglycerophosphocholine*
M35305	1-palmitoylglycerophosphoinositol*
M35320	catechol sulfate
M35322	hydroquinone sulfate
M35431	2-methylbutyroylcarnitine
M35433	hydroxyisovaleroyl carnitine
M35439	glutaroyl carnitine
M35472	2-tetradecenoyl carnitine
M35527	4-hydroxyhippurate
M35527	4-hydroxyhippurate
M35626	1-myristoylglycerophosphocholine
M35628	1-oleoylglycerophosphoethanolamine
M35631	1-palmitoylglycerophosphoethanolamine
M35635	3-(3-hydroxyphenyl)propionate
M35669	tetradecanedioate
M35675	2-hydroxypalmitate
M35678	hexadecanedioate
M35718	dihomo-linolenate (20:3n3 or n6)
M35854	threitol
M36095	thymol sulfate
M36097	4-acetaminophen sulfate
M36098	4-vinylphenol sulfate
M36099	4-ethylphenylsulfate
M36103	p-cresol sulfate
M36738	gamma-glutamylglutamate
M36754	octadecanedioate
M36756	leucylleucine
M36776	7-alpha-hydroxy-3-oxo-4-cholestenoate (7-Hoca)
M36802	n-Butyl Oleate
M36808	dimethylarginine (SDMA + ADMA)
M36850	taurolithocholate 3-sulfate
M37058	succinylcarnitine
M37097	tryptophan betaine
M37104	cyclo(leu-pro)
M37112	chiro-inositol
M37190	5alpha-androstan-3beta,17beta-diol disulfate
M37202	4-androsten-3beta,17beta-diol disulfate 1*
M37203	4-androsten-3beta,17beta-diol disulfate 2*
M37253	2-hydroxyglutarate
M37459	ergothioneine
M37459	ergothioneine
M37506	palmitoyl sphingomyelin
M38150	phenylalanylphenylalanine
M38178	cis-4-decenoyl carnitine
M38768	15-methylpalmitate (isobar with 2-methylpalmitate)

## Sheet: Table S3
Table S3 Characteristics of selected SNPs of gut microbiota with inflammatory factors (with SNPs reaching P < 1e-5)
Bacteria genera	Outcome	SNP	Effect_allele	Other_allele	Exposure				Outcomes				r2-estimate	F-statistics
					BETA	EAF	SE	P value	BETA	EAF	SE	P value
family.Acidaminococcaceae.id.2166	CRP	rs6589457	A	G	0.165911		0.0349516	2.32e-06	0.00774748	0.0524412	0.00458986	0.091	0.0549276	61.2584
family.Acidaminococcaceae.id.2166	CRP	rs74540770	G	A	-0.108969		0.0243533	7.09e-06	0.00380851	0.089447	0.00353015	0.28	0.0435922	69.0068
family.Acidaminococcaceae.id.2166	CRP	rs78702810	T	C	-0.143755		0.0323244	9.16e-06	0.00564959	0.044914	0.00860078	0.51	0.0495992	59.5238
phylum.Actinobacteria.id.400	CRP	rs11766971	T	C	0.0476376		0.010646	9.4e-06	0.000461509	0.469461	0.00296248	0.88	0.0330285	36.1035
phylum.Actinobacteria.id.400	CRP	rs12528285	C	T	0.0809469		0.0180784	5.69e-06	-0.00115187	0.101122	0.00132463	0.38	0.0338233	37.0089
phylum.Actinobacteria.id.400	CRP	rs13192624	T	C	-0.0522862		0.0117742	9.33e-06	0.000473981	0.282293	0.00216467	0.83	0.0330423	36.1152
phylum.Actinobacteria.id.400	CRP	rs1397793	G	A	-0.0521387		0.0111587	3.74e-06	-0.000703204	0.336375	0.00348143	0.84	0.0346779	37.5381
phylum.Actinobacteria.id.400	CRP	rs6496870	T	C	0.0510777		0.0113809	4.62e-06	0.000683603	0.328186	0.0951375	0.99	0.0341492	37.3782
phylum.Actinobacteria.id.400	CRP	rs6743026	T	C	0.0589446		0.0134622	9.88e-06	0.00281507	0.18985	0.00219422	0.2	0.0330514	35.9042
phylum.Actinobacteria.id.400	CRP	rs74037001	G	A	-0.0819391		0.0165334	6.71e-07	0.00137749	0.138739	0.015446	0.93	0.0379049	39.7715
phylum.Actinobacteria.id.400	CRP	rs75211493	G	A	0.0840786		0.0184739	9.27e-06	0.00114593	0.098877	0.0042536	0.79	0.0343981	34.7581
phylum.Actinobacteria.id.400	CRP	rs7570971	A	C	0.086653		0.0113623	1.41e-14	-0.00396903	0.266048	0.00235942	0.093	0.057665	63.9439
phylum.Actinobacteria.id.400	CRP	rs8047955	A	G	0.0521115		0.0111192	2.66e-06	-0.00275917	0.354157	0.00147254	0.061	0.0350091	38.3322
phylum.Actinobacteria.id.400	CRP	rs857444	C	T	0.0507315		0.0109885	3.8e-06	-0.00375377	0.358813	0.00201677	0.063	0.0344542	37.7198
phylum.Actinobacteria.id.400	CRP	rs9833771	T	C	0.0490077		0.0106564	4.07e-06	-0.00137998	0.534209	0.00145043	0.34	0.0343461	37.6014
genus.Actinomyces.id.423	CRP	rs2715439	C	T	0.0746684		0.0164822	6.27e-06	-0.00551101	0.455006	0.00217222	0.011	0.0522434	58.7456
genus.Actinomyces.id.423	CRP	rs35011108	A	G	0.232634		0.0512044	6.34e-06	0.00201385	0.050689	0.00340615	0.55	0.0760664	41.2468
genus.Actinomyces.id.423	CRP	rs4146653	G	A	0.0985224		0.0214182	4.5e-06	-0.00404531	0.180331	0.00273482	0.14	0.0530491	59.7024
genus.Actinomyces.id.423	CRP	rs71315246	A	G	-0.0969809		0.021925	9.83e-06	0.0072449	0.156341	0.0030247	0.017	0.0511323	57.4288
genus.Alistipes.id.968	CRP	rs1107244	G	A	0.0758558		0.0171182	3.59e-06	0.000205321	0.085531	0.000621554	0.74	0.0349493	45.4135
genus.Alistipes.id.968	CRP	rs11769002	G	A	-0.0528793		0.0109389	1.45e-06	-0.00223621	0.398486	0.00242233	0.36	0.0363376	47.2856
genus.Alistipes.id.968	CRP	rs11958296	A	G	-0.0981222		0.0218272	9.3e-06	0.00111821	0.074338	0.0122927	0.93	0.0348048	41.7238
genus.Alistipes.id.968	CRP	rs12990744	C	T	-0.0776618		0.0172986	8.21e-06	0.00437525	0.126084	0.0033627	0.19	0.0345082	42.581
genus.Alistipes.id.968	CRP	rs2450745	A	C	-0.080524		0.0184702	7.12e-06	-0.00390078	0.089106	0.00586065	0.51	0.0338658	43.9563
genus.Alistipes.id.968	CRP	rs2875322	T	C	-0.0580945		0.0131432	8.78e-06	-0.00281382	0.209901	0.00225864	0.21	0.0336351	43.368
genus.Alistipes.id.968	CRP	rs4810359	A	G	-0.0652428		0.0146155	7.5e-06	0.000885131	0.159872	0.00257919	0.73	0.0339672	43.6129
genus.Alistipes.id.968	CRP	rs62576416	T	C	0.0492647		0.0109733	7.5e-06	0.00117848	0.402344	0.00254378	0.64	0.0337889	43.8356
genus.Alistipes.id.968	CRP	rs67705352	T	G	-0.0532404		0.0110864	1.65e-06	-0.00142472	0.37398	0.00192455	0.46	0.0361469	47.0174
genus.Alistipes.id.968	CRP	rs7129639	C	A	-0.0524955		0.0109584	1.78e-06	0.00141076	0.373741	0.00150127	0.35	0.036028	46.8676
genus.Alistipes.id.968	CRP	rs8130320	A	G	-0.049002		0.010717	4.84e-06	0.00497957	0.43359	0.0017685	0.0049	0.0344804	44.7825
genus.Anaerotruncus.id.2054	CRP	rs10150232	A	G	0.0567088		0.0124877	6.68e-06	-0.00143088	0.284082	0.00139177	0.3	0.0354665	45.5475
genus.Anaerotruncus.id.2054	CRP	rs11018566	A	G	-0.156465		0.0366032	6.14e-06	-0.00233523	0.043255	0.00384094	0.54	0.0570303	29.1418
genus.Anaerotruncus.id.2054	CRP	rs115414803	A	C	-0.144356		0.0317524	6.83e-06	-0.00245057	0.049253	0.00550652	0.66	0.0467003	34.8908
genus.Anaerotruncus.id.2054	CRP	rs1272208	G	T	-0.0611743		0.0129831	4.28e-06	0.0011932	0.238458	0.00302018	0.69	0.0362036	46.5297
genus.Anaerotruncus.id.2054	CRP	rs4669806	G	T	0.0576389		0.0122994	2.42e-06	-0.00130391	0.270289	0.00294528	0.66	0.0366216	48.4003
genus.Anaerotruncus.id.2054	CRP	rs6563550	T	C	0.0877135		0.0176745	2.35e-07	0.000267701	0.085473	0.000776163	0.73	0.0401494	53.2577
order.Bacillales.id.1674	CRP	rs11034576	A	G	0.205765		0.0453311	8.86e-06	-0.00336484	0.073923	0.00445009	0.45	0.0800183	29.6305
order.Bacillales.id.1674	CRP	rs62640857	A	G	0.148238		0.0326455	4.49e-06	-0.000449867	0.182078	0.00196454	0.82	0.080553	31.3937
order.Bacillales.id.1674	CRP	rs74420793	A	G	-0.164413		0.0353763	3.07e-06	-0.000583454	0.159855	0.00568346	0.92	0.0840033	31.2517
class.Bacilli.id.1673	CRP	rs11730038	G	A	-0.0630747		0.0128717	1.96e-06	0.00243087	0.239179	0.00208984	0.24	0.0360813	36.0968
class.Bacilli.id.1673	CRP	rs12797734	T	C	0.0572158		0.0126793	7.21e-06	-0.00081012	0.244958	0.00517696	0.88	0.0345086	33.5241
class.Bacilli.id.1673	CRP	rs13068444	A	G	0.0601035		0.0136407	9.53e-06	-0.0024233	0.181103	0.00401628	0.55	0.0336941	33.3986
class.Bacilli.id.1673	CRP	rs1595463	C	A	0.0476864		0.0108547	7.97e-06	0.00139555	0.466837	0.00247807	0.57	0.0338902	33.7909
class.Bacilli.id.1673	CRP	rs28564647	T	G	-0.0613034		0.0137579	7.81e-06	-0.00293477	0.199571	0.00256568	0.25	0.0339134	33.8343
class.Bacilli.id.1673	CRP	rs34989881	A	G	0.111056		0.0246039	6.55e-06	0.00124953	0.080468	0.00245126	0.61	0.0395762	29.6393
class.Bacilli.id.1673	CRP	rs4459992	T	C	0.0535854		0.0116362	4.3e-06	-0.00192888	0.308158	0.00263238	0.46	0.0348747	34.816
class.Bacilli.id.1673	CRP	rs694949	A	G	-0.081146		0.0180042	7.6e-06	-0.00535157	0.107615	0.0033039	0.11	0.0347338	33.147
class.Bacilli.id.1673	CRP	rs7666190	C	A	-0.104044		0.0247934	8.47e-06	0.00132277	0.0539461	0.0144624	0.93	0.0435739	26.366
class.Bacilli.id.1673	CRP	rs77558518	A	G	-0.107255		0.0222879	1.34e-06	-0.000815186	0.071111	0.00516047	0.87	0.0384002	35.0906
class.Bacilli.id.1673	CRP	rs78938557	T	C	0.108007		0.0232858	1.07e-06	0.00641292	0.066348	0.00539404	0.23	0.0395223	34.7637
class.Bacilli.id.1673	CRP	rs9581006	C	T	0.225309		0.0467697	1.79e-06	-0.00192125	0.0396689	0.00330711	0.56	0.0731548	18.5658
family.Bacteroidaceae.id.917	CRP	rs11585893	A	G	-0.0740746		0.0147633	1.8e-06	-0.000237481	0.142814	0.00116759	0.84	0.0357577	73.3886
family.Bacteroidaceae.id.917	CRP	rs66474973	G	T	0.0812515		0.0164479	6.81e-07	0.00204374	0.118921	0.00277989	0.46	0.0376365	75.5878
family.Bacteroidaceae.id.917	CRP	rs66710942	C	T	0.0488038		0.0107412	5.86e-06	0.000666627	0.406251	0.00113766	0.56	0.0339367	69.52
family.Bacteroidaceae.id.917	CRP	rs6795673	C	T	0.0538565		0.0105251	3.38e-07	0.00443855	0.447385	0.00188312	0.018	0.0376953	79.6103
family.Bacteroidaceae.id.917	CRP	rs9507307	C	T	0.0604456		0.0129128	2.13e-06	0.00640013	0.195724	0.00263979	0.015	0.0351473	73.5595
order.Bacteroidales.id.913	CRP	rs111845179	T	C	0.102648		0.0213843	9.24e-07	0.00579839	0.054925	0.00556676	0.3	0.0383156	50.1981
order.Bacteroidales.id.913	CRP	rs17343978	A	C	-0.0552057		0.0120278	8.36e-06	0.00111597	0.250355	0.00220721	0.61	0.0329006	47.9419
order.Bacteroidales.id.913	CRP	rs2032750	T	C	-0.0508393		0.0106807	1.92e-06	-0.00164306	0.470233	0.00177553	0.35	0.0356284	50.6966
order.Bacteroidales.id.913	CRP	rs4146051	A	G	-0.107377		0.0245661	8.76e-06	0.00753406	0.0467563	0.00587788	0.2	0.0416756	37.9952
order.Bacteroidales.id.913	CRP	rs4916508	G	A	-0.0466729		0.0105312	8.47e-06	0.000425363	0.465754	0.00271485	0.88	0.0328889	47.8981
order.Bacteroidales.id.913	CRP	rs55773148	G	A	-0.121514		0.0236759	3.9e-07	-0.00326562	0.048154	0.0065153	0.62	0.0476052	43.5828
order.Bacteroidales.id.913	CRP	rs62531359	T	G	0.0655728		0.0149891	9.09e-06	0.00077354	0.138151	0.00140221	0.58	0.0327804	47.7242
order.Bacteroidales.id.913	CRP	rs79585701	A	C	0.0646823		0.0149628	9.99e-06	-0.00235667	0.156415	0.00330271	0.48	0.0326175	47.5155
genus.Bacteroides.id.918	CRP	rs11585893	A	G	-0.0740746		0.0147633	1.8e-06	-0.000237481	0.142814	0.00116759	0.84	0.0357577	73.3886
genus.Bacteroides.id.918	CRP	rs66474973	G	T	0.0812515		0.0164479	6.81e-07	0.00204374	0.118921	0.00277989	0.46	0.0376365	75.5878
genus.Bacteroides.id.918	CRP	rs66710942	C	T	0.0488038		0.0107412	5.86e-06	0.000666627	0.406251	0.00113766	0.56	0.0339367	69.52
genus.Bacteroides.id.918	CRP	rs6795673	C	T	0.0538565		0.0105251	3.38e-07	0.00443855	0.447385	0.00188312	0.018	0.0376953	79.6103
genus.Bacteroides.id.918	CRP	rs9507307	C	T	0.0604456		0.0129128	2.13e-06	0.00640013	0.195724	0.00263979	0.015	0.0351473	73.5595
phylum.Bacteroidetes.id.905	CRP	rs111845179	T	C	0.104177		0.0213837	6.47e-07	0.00579839	0.054925	0.00556676	0.3	0.0388564	60.2072
phylum.Bacteroidetes.id.905	CRP	rs17343978	A	C	-0.0556041		0.0120272	7.22e-06	0.00111597	0.250355	0.00220721	0.61	0.0331311	57.0784
phylum.Bacteroidetes.id.905	CRP	rs2032750	T	C	-0.0510857		0.0106804	1.71e-06	-0.00164306	0.470233	0.00177553	0.35	0.0358017	60.2266
phylum.Bacteroidetes.id.905	CRP	rs62531359	T	G	0.0657788		0.0149886	8.42e-06	0.00077354	0.138151	0.00140221	0.58	0.032901	56.6252
phylum.Bacteroidetes.id.905	CRP	rs73512608	G	A	-0.123117		0.0236743	2.54e-07	-0.00326281	0.048154	0.00651675	0.62	0.0483617	52.3809
phylum.Bacteroidetes.id.905	CRP	rs929878	C	T	-0.0540001		0.0121526	6.51e-06	-0.00012504	0.263651	0.000738698	0.87	0.0332935	57.3679
class.Bacteroidia.id.912	CRP	rs111845179	T	C	0.102648		0.0213843	9.24e-07	0.00579839	0.054925	0.00556676	0.3	0.0383156	50.1981
class.Bacteroidia.id.912	CRP	rs17343978	A	C	-0.0552057		0.0120278	8.36e-06	0.00111597	0.250355	0.00220721	0.61	0.0329006	47.9419
class.Bacteroidia.id.912	CRP	rs2032750	T	C	-0.0508393		0.0106807	1.92e-06	-0.00164306	0.470233	0.00177553	0.35	0.0356284	50.6966
class.Bacteroidia.id.912	CRP	rs4146051	A	G	-0.107377		0.0245661	8.76e-06	0.00753406	0.0467563	0.00587788	0.2	0.0416756	37.9952
class.Bacteroidia.id.912	CRP	rs4916508	G	A	-0.0466729		0.0105312	8.47e-06	0.000425363	0.465754	0.00271485	0.88	0.0328889	47.8981
class.Bacteroidia.id.912	CRP	rs55773148	G	A	-0.121514		0.0236759	3.9e-07	-0.00326562	0.048154	0.0065153	0.62	0.0476052	43.5828
class.Bacteroidia.id.912	CRP	rs62531359	T	G	0.0655728		0.0149891	9.09e-06	0.00077354	0.138151	0.00140221	0.58	0.0327804	47.7242
class.Bacteroidia.id.912	CRP	rs79585701	A	C	0.0646823		0.0149628	9.99e-06	-0.00235667	0.156415	0.00330271	0.48	0.0326175	47.5155
genus.Barnesiella.id.944	CRP	rs11155559	T	C	0.0956023		0.0212961	8.92e-06	0.00642096	0.092082	0.00365837	0.079	0.0383853	38.1156
genus.Barnesiella.id.944	CRP	rs113258194	A	G	0.098992		0.0214121	7.31e-06	-0.00134799	0.078471	0.00341665	0.69	0.037965	39.2659
genus.Barnesiella.id.944	CRP	rs12909713	C	T	-0.0550716		0.0120039	4.95e-06	-0.0035109	0.430465	0.00236671	0.14	0.0383071	40.3736
genus.Barnesiella.id.944	CRP	rs199035	G	A	0.0559495		0.0119716	3e-06	-0.00148552	0.532715	0.00200984	0.46	0.0395415	40.9635
genus.Barnesiella.id.944	CRP	rs2276875	A	G	-0.0697176		0.0139537	4.65e-07	-0.00571129	0.261443	0.00259109	0.028	0.0427456	44.2653
genus.Barnesiella.id.944	CRP	rs2428166	G	A	-0.165859		0.0337309	8.51e-07	-0.00677678	0.056827	0.00490911	0.17	0.0547011	33.3807
genus.Barnesiella.id.944	CRP	rs35177866	A	G	0.0917125		0.0190133	2.95e-06	0.00138821	0.133851	0.00212567	0.51	0.0403759	40.2084
genus.Barnesiella.id.944	CRP	rs60316894	C	T	-0.121478		0.025184	1.19e-06	-0.00422996	0.058521	0.00643079	0.51	0.043057	40.8227
genus.Barnesiella.id.944	CRP	rs62251337	A	G	-0.0690763		0.0149374	4.24e-06	-0.00221048	0.22322	0.00247142	0.37	0.0389361	40.311
genus.Barnesiella.id.944	CRP	rs72684847	T	C	-0.114369		0.0253873	6.76e-06	-0.00915905	0.06154	0.00408034	0.025	0.03949	38.0859
genus.Barnesiella.id.944	CRP	rs76181748	C	T	-0.0778559		0.017164	6.78e-06	-0.00111077	0.14089	0.00163784	0.5	0.0377557	39.7584
genus.Barnesiella.id.944	CRP	rs77455852	T	G	-0.0891491		0.0195601	3.16e-06	0.00246165	0.122873	0.00324645	0.45	0.0402539	40.0818
class.Betaproteobacteria.id.2867	CRP	rs11128180	A	G	0.0592944		0.0128769	3.67e-06	0.000682066	0.235335	0.00162878	0.68	0.0353396	52.3198
class.Betaproteobacteria.id.2867	CRP	rs1511453	A	G	0.0923492		0.0199158	4.76e-06	-0.00248154	0.058414	0.00592108	0.68	0.0349938	51.5899
class.Betaproteobacteria.id.2867	CRP	rs1928341	A	G	0.0525581		0.0110408	2.02e-06	-0.00273191	0.419978	0.00181323	0.13	0.0362727	53.75
class.Betaproteobacteria.id.2867	CRP	rs320161	A	G	0.0572286		0.01262	7.33e-06	0.00161944	0.262597	0.00521104	0.76	0.0343468	50.4538
class.Betaproteobacteria.id.2867	CRP	rs56386628	C	T	-0.0622252		0.0135688	5.87e-06	0.00279718	0.200056	0.00343252	0.42	0.0345942	51.1648
class.Betaproteobacteria.id.2867	CRP	rs62395635	T	C	0.109741		0.0236	2.94e-06	0.00343038	0.06442	0.00297421	0.25	0.0380237	49.7212
class.Betaproteobacteria.id.2867	CRP	rs9964679	A	G	0.052911		0.0114866	4.85e-06	-0.00116327	0.298987	0.00253676	0.65	0.0348965	51.6401
family.Bifidobacteriaceae.id.433	CRP	rs10831953	G	A	0.0537537		0.0123746	9.95e-06	0.00147425	0.35451	0.00239909	0.54	0.0361688	32.8838
family.Bifidobacteriaceae.id.433	CRP	rs11655079	T	C	-0.0586146		0.0129952	5.92e-06	0.00202536	0.28772	0.00199517	0.31	0.0370803	33.7377
family.Bifidobacteriaceae.id.433	CRP	rs12446429	T	C	0.0810099		0.019073	8.53e-06	0.00196027	0.12421	0.00500053	0.7	0.0376008	32.1522
family.Bifidobacteriaceae.id.433	CRP	rs13020688	G	A	0.0584045		0.0122081	1.57e-06	-0.00513876	0.384837	0.00226163	0.023	0.0394677	35.7164
family.Bifidobacteriaceae.id.433	CRP	rs182549	C	T	0.11707		0.0126703	5.94e-20	-0.00616361	0.243306	0.00235313	0.0088	0.0747859	70.8316
family.Bifidobacteriaceae.id.433	CRP	rs55888705	A	G	0.053673		0.0120586	8.66e-06	0.000745208	0.363748	0.0012691	0.56	0.0364148	33.1138
family.Bifidobacteriaceae.id.433	CRP	rs638382	T	C	-0.0602866		0.0122474	5.56e-07	0.00258922	0.48716	0.00199045	0.19	0.0420708	36.504
family.Bifidobacteriaceae.id.433	CRP	rs6899771	A	G	-0.0914312		0.0202604	7.28e-06	0.00780648	0.085866	0.00515518	0.13	0.0376965	32.5644
family.Bifidobacteriaceae.id.433	CRP	rs7174549	C	T	0.0551726		0.0124655	6.87e-06	0.000708243	0.330403	0.0474897	0.99	0.0368185	33.4971
family.Bifidobacteriaceae.id.433	CRP	rs7322849	T	C	0.110676		0.0200996	1.74e-08	-0.00572758	0.07924	0.00745108	0.44	0.0461284	42.3768
family.Bifidobacteriaceae.id.433	CRP	rs73797465	T	G	-0.0942612		0.0208421	4.85e-06	-0.00492081	0.067556	0.00390799	0.21	0.0375711	33.933
family.Bifidobacteriaceae.id.433	CRP	rs7570971	A	C	0.112508		0.0125178	2.53e-19	-0.00396903	0.266048	0.00235942	0.093	0.0737945	69.2554
family.Bifidobacteriaceae.id.433	CRP	rs7588568	A	C	-0.060716		0.0130605	3.73e-06	0.00636705	0.280077	0.00266103	0.017	0.0378698	34.4866
family.Bifidobacteriaceae.id.433	CRP	rs857444	C	T	0.0553965		0.0120669	3.82e-06	-0.00375377	0.358813	0.00201677	0.063	0.0378281	34.4495
genus.Bifidobacterium.id.436	CRP	rs12022129	G	A	0.0619356		0.0138937	8e-06	0.00202453	0.201317	0.00335268	0.55	0.0367241	33.0963
genus.Bifidobacterium.id.436	CRP	rs13020688	G	A	0.0562696		0.0122617	4.07e-06	-0.00513876	0.384837	0.00226163	0.023	0.0380378	34.0711
genus.Bifidobacterium.id.436	CRP	rs2686790	T	C	0.070741		0.0157926	7.5e-06	0.000796087	0.143481	0.00341921	0.82	0.036835	33.2045
genus.Bifidobacterium.id.436	CRP	rs540489	T	G	-0.0637641		0.0138746	5.19e-06	0.00353519	0.23685	0.00217165	0.1	0.0377539	33.5645
genus.Bifidobacterium.id.436	CRP	rs55888705	A	G	0.0546319		0.0121139	6.67e-06	0.000745208	0.363748	0.0012691	0.56	0.0370415	33.3956
genus.Bifidobacterium.id.436	CRP	rs56108664	T	C	0.0729971		0.0157926	2.44e-06	-0.00439276	0.199183	0.00396032	0.27	0.0399405	34.0109
genus.Bifidobacterium.id.436	CRP	rs5746486	T	C	-0.0536216		0.0120801	9e-06	-0.0013055	0.357251	0.0025769	0.61	0.0365138	32.9041
genus.Bifidobacterium.id.436	CRP	rs62181700	G	A	-0.0624643		0.0131205	2.17e-06	0.00635224	0.2798	0.00265691	0.017	0.0389599	35.1881
genus.Bifidobacterium.id.436	CRP	rs638382	T	C	-0.0650864		0.0123008	9.45e-08	0.00258922	0.48716	0.00199045	0.19	0.0450532	38.8614
genus.Bifidobacterium.id.436	CRP	rs73797465	T	G	-0.0953566		0.0209236	4.38e-06	-0.00492081	0.067556	0.00390799	0.21	0.0379117	33.9537
genus.Bifidobacterium.id.436	CRP	rs75344046	C	T	0.232354		0.0505979	4.86e-06	-0.000880545	0.041998	0.00315547	0.78	0.073531	17.9183
genus.Bifidobacterium.id.436	CRP	rs7570971	A	C	0.113335		0.0125748	2.01e-19	-0.00396903	0.266048	0.00235942	0.093	0.0743252	69.1842
genus.Bifidobacterium.id.436	CRP	rs857444	C	T	0.0558234		0.0121219	3.57e-06	-0.00375377	0.358813	0.00201677	0.063	0.0381182	34.4047
genus.Bilophila.id.3170	CRP	rs11069458	T	C	-0.0680947		0.015503	7.72e-06	-0.00415175	0.170689	0.00344324	0.23	0.0394367	40.5568
genus.Bilophila.id.3170	CRP	rs1241171	G	A	-0.0692654		0.0150148	4.24e-06	0.000616439	0.206631	0.00694687	0.93	0.0405507	41.7509
genus.Bilophila.id.3170	CRP	rs1571225	C	T	0.0826826		0.0170621	1.12e-06	-0.00201149	0.136541	0.0041128	0.62	0.0429327	44.3065
genus.Bilophila.id.3170	CRP	rs2728491	G	T	-0.0627416		0.0139456	6.33e-06	0.00158704	0.273005	0.00278287	0.57	0.0398089	40.9555
genus.Bilophila.id.3170	CRP	rs4798126	G	A	0.073288		0.016799	7.15e-06	-0.00455324	0.143969	0.00274964	0.098	0.039703	40.5907
genus.Bilophila.id.3170	CRP	rs542415	T	C	-0.0613623		0.0133436	4.71e-06	-0.000561367	0.339186	0.0025825	0.83	0.0404818	41.4206
genus.Bilophila.id.3170	CRP	rs60178956	G	A	-0.0624818		0.0141485	8.06e-06	0.00220876	0.264378	0.00286968	0.44	0.0394768	40.35
genus.Bilophila.id.3170	CRP	rs7802841	C	A	0.0670097		0.0137701	1.77e-06	-0.00180586	0.307401	0.00291811	0.54	0.0421257	43.4439
genus.Bilophila.id.3170	CRP	rs9899990	A	G	-0.102702		0.0233878	9.07e-06	0.00148175	0.082552	0.00324276	0.65	0.0403553	39.0569
order.Burkholderiales.id.2874	CRP	rs1511453	A	G	0.0910999		0.0199479	8e-06	-0.00248154	0.058414	0.00592108	0.68	0.0342067	54.8017
order.Burkholderiales.id.2874	CRP	rs2613606	C	T	-0.0499561		0.0109264	4.13e-06	-0.00634381	0.432791	0.00213347	0.0029	0.0352131	56.672
order.Burkholderiales.id.2874	CRP	rs62395635	T	C	0.109911		0.0236375	2.9e-06	0.00343038	0.06442	0.00297421	0.25	0.0381045	54.1992
order.Burkholderiales.id.2874	CRP	rs75242906	C	T	-0.120974		0.0281273	9.75e-06	0.00536346	0.060991	0.00519117	0.3	0.0426097	43.5107
order.Burkholderiales.id.2874	CRP	rs7638039	T	C	0.0580987		0.012673	4.84e-06	-0.000147588	0.245912	0.0048817	0.98	0.0349743	56.2276
order.Burkholderiales.id.2874	CRP	rs9964679	A	G	0.052509		0.011504	6.06e-06	-0.00116327	0.298987	0.00253676	0.65	0.0345933	55.6549
genus.Butyricimonas.id.945	CRP	rs11228830	A	G	0.135265		0.0298411	6.55e-06	-0.00134344	0.070898	0.037162	0.97	0.047565	34.4204
genus.Butyricimonas.id.945	CRP	rs12304031	G	A	-0.086278		0.0196846	6.7e-06	0.00352356	0.133169	0.00282772	0.21	0.0436022	37.3277
genus.Butyricimonas.id.945	CRP	rs1862649	G	A	0.113124		0.0248176	4.76e-06	-0.00572338	0.088554	0.00394248	0.15	0.0454543	37.0291
genus.Butyricimonas.id.945	CRP	rs2114713	G	T	0.062721		0.0138998	6.88e-06	-0.000515124	0.416843	0.000791817	0.52	0.0433934	37.406
genus.Butyricimonas.id.945	CRP	rs62390301	T	C	-0.0872983		0.0174893	7.42e-07	-0.000506923	0.195647	0.00223723	0.82	0.0479801	41.1714
genus.Butyricimonas.id.945	CRP	rs7083431	A	C	0.0703539		0.0144439	8.85e-07	0.000930949	0.353648	0.00297845	0.75	0.047418	41.0595
genus.Butyricimonas.id.945	CRP	rs71428626	G	T	-0.133188		0.0289905	4.8e-06	0.00438918	0.068182	0.00508378	0.39	0.0462356	36.4025
genus.CandidatusSoleaferrea.id.11350	CRP	rs10090365	A	G	-0.0834413		0.0180989	4.17e-06	-0.00102166	0.543424	0.00189714	0.59	0.058677	38.2361
genus.CandidatusSoleaferrea.id.11350	CRP	rs10108780	A	G	-0.092834		0.0199807	3.64e-06	0.00166394	0.293294	0.00320606	0.6	0.0597493	38.0514
genus.CandidatusSoleaferrea.id.11350	CRP	rs10809135	T	C	0.0834858		0.0182426	5.47e-06	0.000976598	0.515782	0.00399209	0.81	0.0586539	37.3104
genus.CandidatusSoleaferrea.id.11350	CRP	rs36155147	C	T	0.104966		0.0240995	5.41e-06	-0.00028869	0.35498	0.00299603	0.92	0.0588852	37.2101
genus.CandidatusSoleaferrea.id.11350	CRP	rs4678258	T	C	0.0986136		0.0215646	5.53e-06	-0.000826531	0.221884	0.00234273	0.72	0.0581329	37.588
genus.CandidatusSoleaferrea.id.11350	CRP	rs6489992	A	G	-0.0840437		0.0187031	7.89e-06	-0.00186529	0.368056	0.0022161	0.4	0.0569781	37.044
genus.CandidatusSoleaferrea.id.11350	CRP	rs7400877	T	C	-0.0951085		0.0212799	9.29e-06	-0.00177036	0.230642	0.00260997	0.5	0.0565177	36.7447
family.Christensenellaceae.id.1866	CRP	rs12380890	A	G	-0.0503972		0.0111047	5.78e-06	-0.000435697	0.424721	0.00732089	0.95	0.0349269	55.3853
family.Christensenellaceae.id.1866	CRP	rs12657403	A	G	0.078108		0.0171887	5.59e-06	-0.00196541	0.116604	0.00365001	0.59	0.0356221	54.5102
family.Christensenellaceae.id.1866	CRP	rs4076564	G	A	-0.188623		0.039209	8.06e-06	0.00536234	0.035645	0.00770085	0.49	0.0730121	26.6218
family.Christensenellaceae.id.1866	CRP	rs62573205	G	A	-0.0654804		0.0133503	1.49e-06	0.00607599	0.197796	0.00339819	0.074	0.0370779	58.8995
family.Christensenellaceae.id.1866	CRP	rs7211194	C	T	0.0492094		0.0110916	9.94e-06	-0.000956551	0.467724	0.00123189	0.44	0.0344571	53.2835
family.Christensenellaceae.id.1866	CRP	rs72706624	G	T	0.0882626		0.0197575	6.38e-06	-0.00599843	0.100659	0.00289799	0.038	0.0370041	51.8995
family.Christensenellaceae.id.1866	CRP	rs77867022	G	T	-0.160443		0.0379589	8.82e-06	0.015036	0.037836	0.00507642	0.0031	0.0699176	27.4794
family.Christensenellaceae.id.1866	CRP	rs9608766	T	C	-0.0682134		0.01496	3.33e-06	0.000482008	0.16916	0.00152801	0.75	0.0365362	55.7553
genus.ChristensenellaceaeR.7group.id.11283	CRP	rs10461257	A	G	-0.0551969		0.0122069	6.51e-06	0.00284014	0.268246	0.00239477	0.24	0.0356536	59.0661
genus.ChristensenellaceaeR.7group.id.11283	CRP	rs17081797	A	G	-0.0904325		0.0204253	3.34e-06	0.00241429	0.073317	0.00251822	0.34	0.0363756	61.5794
genus.ChristensenellaceaeR.7group.id.11283	CRP	rs60954665	T	G	0.049815		0.0110787	7.13e-06	0.000108371	0.458591	0.000494013	0.83	0.0351326	59.3986
genus.ChristensenellaceaeR.7group.id.11283	CRP	rs62467127	C	T	0.114108		0.0251983	3.25e-06	-0.00594945	0.054463	0.00448514	0.18	0.0412563	54.6846
genus.ChristensenellaceaeR.7group.id.11283	CRP	rs78521377	C	T	0.124992		0.0274797	5.61e-06	0.000695184	0.049896	0.00145295	0.63	0.0404301	53.0631
genus.ChristensenellaceaeR.7group.id.11283	CRP	rs79150079	C	A	0.121547		0.0270977	9.42e-06	-0.00215097	0.059052	0.00422774	0.61	0.0404387	50.4998
genus.ChristensenellaceaeR.7group.id.11283	CRP	rs892686	A	G	0.0514099		0.011136	3.97e-06	0.000150018	0.475206	0.00215718	0.94	0.0360947	61.0899
class.Clostridia.id.1859	CRP	rs10774377	A	G	0.052659		0.0113858	3.24e-06	0.00352743	0.299473	0.0024873	0.16	0.0343747	54.3379
class.Clostridia.id.1859	CRP	rs112334273	G	A	0.0641008		0.0127404	3.81e-07	-0.000396847	0.219141	0.0020251	0.84	0.0376139	59.2905
class.Clostridia.id.1859	CRP	rs13105690	T	C	-0.0529097		0.011818	8.78e-06	0.00239555	0.266923	0.00194259	0.22	0.0328176	51.8213
class.Clostridia.id.1859	CRP	rs13179700	T	C	0.0511937		0.0109569	3.37e-06	-0.00246406	0.341474	0.001526	0.11	0.0343073	54.2514
class.Clostridia.id.1859	CRP	rs1842454	G	A	-0.0547202		0.0127338	8.72e-06	-0.00164374	0.227402	0.00188869	0.38	0.0328285	51.8391
class.Clostridia.id.1859	CRP	rs72738886	T	C	0.086617		0.0190393	8.24e-06	0.00061608	0.102112	0.00191705	0.75	0.0342569	50.0185
class.Clostridia.id.1859	CRP	rs72915163	T	C	-0.0581025		0.0120557	1.34e-06	0.00399684	0.258055	0.00245745	0.1	0.0357064	56.4809
class.Clostridia.id.1859	CRP	rs76767978	G	A	0.0698882		0.0156319	8.4e-06	-0.000101473	0.115585	0.000522177	0.85	0.0328976	51.9207
order.Clostridiales.id.1863	CRP	rs10774377	A	G	0.0523003		0.0113859	3.81e-06	0.00352743	0.299473	0.0024873	0.16	0.0341274	49.7818
order.Clostridiales.id.1863	CRP	rs112334273	G	A	0.0639383		0.0127404	4.07e-07	-0.000396847	0.219141	0.0020251	0.84	0.037521	54.5861
order.Clostridiales.id.1863	CRP	rs13105690	T	C	-0.0527441		0.011818	9.37e-06	0.00239555	0.266923	0.00194259	0.22	0.0327143	47.6768
order.Clostridiales.id.1863	CRP	rs13179700	T	C	0.0510953		0.0109569	3.52e-06	-0.00246406	0.341474	0.001526	0.11	0.034241	49.9751
order.Clostridiales.id.1863	CRP	rs1842454	G	A	-0.0543676		0.012734	9.92e-06	-0.00164374	0.227402	0.00188869	0.38	0.0326234	47.5399
order.Clostridiales.id.1863	CRP	rs2273429	A	G	-0.0726191		0.0153105	4.17e-06	-0.00605349	0.117707	0.00343166	0.078	0.0339825	49.5819
order.Clostridiales.id.1863	CRP	rs6442336	C	T	-0.0547729		0.0124169	9.63e-06	0.00604912	0.223144	0.00260607	0.02	0.0326769	47.6023
order.Clostridiales.id.1863	CRP	rs6815608	T	C	0.104089		0.0210883	3.72e-07	0.000388354	0.0555482	0.00141563	0.78	0.0392828	52.5802
order.Clostridiales.id.1863	CRP	rs72738886	T	C	0.0865333		0.0190392	8.42e-06	0.00061608	0.102112	0.00191705	0.75	0.0342213	46.1186
order.Clostridiales.id.1863	CRP	rs72915163	T	C	-0.0580246		0.0120558	1.39e-06	0.00399684	0.258055	0.00245745	0.1	0.0356526	52.0518
order.Clostridiales.id.1863	CRP	rs76767978	G	A	0.0699806		0.0156318	8.18e-06	-0.000101473	0.115585	0.000522177	0.85	0.0329396	47.9875
family.ClostridialesvadinBB60group.id.11286	CRP	rs10904722	C	T	-0.0672314		0.0147123	5.05e-06	-0.00158962	0.317768	0.00237083	0.5	0.0444852	32.577
family.ClostridialesvadinBB60group.id.11286	CRP	rs13409132	A	G	-0.165419		0.0352154	4.37e-06	-0.000618609	0.052254	0.00845795	0.94	0.0596888	24.9552
family.ClostridialesvadinBB60group.id.11286	CRP	rs17121075	G	A	0.0769254		0.0172234	7.91e-06	0.0013725	0.187493	0.00431093	0.75	0.043559	31.8678
family.ClostridialesvadinBB60group.id.11286	CRP	rs2191834	G	T	0.0746375		0.0159136	2.5e-06	-0.00412962	0.258474	0.00279077	0.14	0.0459038	33.6626
family.ClostridialesvadinBB60group.id.11286	CRP	rs28691777	C	T	0.137134		0.0266996	6.96e-07	0.0044899	0.065193	0.00448869	0.32	0.0491146	35.0644
family.ClostridialesvadinBB60group.id.11286	CRP	rs55682560	C	T	-0.131519		0.0261319	4.97e-07	-0.00410985	0.078981	0.00790947	0.6	0.0524345	33.8177
family.ClostridialesvadinBB60group.id.11286	CRP	rs6588624	G	A	-0.0662317		0.0138147	1.79e-06	-0.00196622	0.502815	0.001831	0.28	0.0465606	34.1711
family.ClostridialesvadinBB60group.id.11286	CRP	rs66714985	A	C	0.116908		0.0252447	4.85e-06	0.00283736	0.071847	0.00386082	0.46	0.0445678	32.6403
family.ClostridialesvadinBB60group.id.11286	CRP	rs7226487	A	G	-0.0643682		0.0138701	3.58e-06	-0.00415684	0.471697	0.00192543	0.031	0.0451985	33.1019
family.ClostridialesvadinBB60group.id.11286	CRP	rs7725895	A	G	-0.116224		0.0240367	3.94e-06	0.00333484	0.063265	0.00517902	0.52	0.04499	32.964
family.ClostridialesvadinBB60group.id.11286	CRP	rs989682	A	G	0.070194		0.0155364	6.85e-06	0.0036839	0.301146	0.00216866	0.089	0.0446788	31.5312
genus.Clostridiuminnocuumgroup.id.14397	CRP	rs10074000	T	C	-0.102648		0.0227508	7e-06	0.00162171	0.404595	0.00185103	0.38	0.0705627	34.0627
genus.Clostridiuminnocuumgroup.id.14397	CRP	rs10506058	A	G	0.0997048		0.0221926	8.92e-06	-0.000851669	0.406311	0.00227089	0.71	0.0687818	34.0833
genus.Clostridiuminnocuumgroup.id.14397	CRP	rs1942371	G	A	-0.157938		0.034187	4.06e-06	-0.00335089	0.120144	0.00432717	0.44	0.0730542	34.6859
genus.Clostridiuminnocuumgroup.id.14397	CRP	rs40656	C	T	0.142664		0.0311021	8.62e-06	0.00345011	0.165607	0.00267346	0.2	0.0698654	33.7008
genus.Clostridiuminnocuumgroup.id.14397	CRP	rs6890185	T	C	0.113424		0.0233137	1.12e-06	-0.00250456	0.328542	0.00393025	0.52	0.0753561	37.6337
genus.Coprococcus3.id.11303	CRP	rs10810043	A	G	0.0515518		0.0115923	9.27e-06	0.00218946	0.3754	0.0025373	0.39	0.0352264	57.7702
genus.Coprococcus3.id.11303	CRP	rs11080344	C	T	0.0516921		0.0113054	4.79e-06	-0.00285988	0.452679	0.00273628	0.3	0.0363377	59.669
genus.Coprococcus3.id.11303	CRP	rs13247359	G	A	0.051211		0.0113031	7.33e-06	0.0019016	0.49275	0.003025	0.53	0.0356261	58.4499
genus.Coprococcus3.id.11303	CRP	rs13394391	C	T	-0.0709302		0.0150918	2.2e-06	-0.00390836	0.168309	0.00273142	0.15	0.0376119	61.8392
genus.Coprococcus3.id.11303	CRP	rs178271	T	C	0.145257		0.0294239	7.81e-07	0.00515097	0.0586405	0.00583731	0.38	0.0475276	53.8062
genus.Coprococcus3.id.11303	CRP	rs6994742	C	T	0.0551306		0.0123929	7.84e-06	0.00280438	0.26671	0.00215574	0.19	0.0355109	58.2577
genus.Coprococcus3.id.11303	CRP	rs7521171	G	A	-0.0596434		0.0129279	4.32e-06	-0.00450524	0.280379	0.00240375	0.061	0.0369346	59.2946
family.Coriobacteriaceae.id.811	CRP	rs11250875	T	C	0.06075		0.0130939	4.83e-06	-0.00411845	0.203789	0.00302106	0.17	0.0343675	34.9402
family.Coriobacteriaceae.id.811	CRP	rs11656361	A	C	0.0773006		0.017553	8.02e-06	-0.000676971	0.11776	0.00175424	0.7	0.034577	33.1213
family.Coriobacteriaceae.id.811	CRP	rs12974142	G	A	0.0789796		0.0177205	8.51e-06	0.00567062	0.103927	0.0036068	0.12	0.0337303	33.7325
family.Coriobacteriaceae.id.811	CRP	rs1397793	G	A	-0.0498855		0.0112446	9.77e-06	-0.000703204	0.336375	0.00348143	0.84	0.033396	33.6055
family.Coriobacteriaceae.id.811	CRP	rs1816223	A	G	-0.0586265		0.0129006	4.84e-06	0.00215847	0.206997	0.00312216	0.49	0.0343662	34.9348
family.Coriobacteriaceae.id.811	CRP	rs240104	T	C	-0.0603429		0.0126849	1.52e-06	0.00387273	0.229714	0.00258469	0.13	0.0362605	36.7008
family.Coriobacteriaceae.id.811	CRP	rs2442778	G	A	-0.116408		0.0258545	9.03e-06	0.00913866	0.0477699	0.00531364	0.085	0.0382357	29.713
family.Coriobacteriaceae.id.811	CRP	rs3025411	A	G	0.0926543		0.0209468	8.27e-06	0.00156693	0.085711	0.00528832	0.77	0.0356037	32.1024
family.Coriobacteriaceae.id.811	CRP	rs34739816	G	T	0.0965017		0.0207666	3.88e-06	0.00561502	0.07624	0.00444547	0.21	0.0358391	34.2265
family.Coriobacteriaceae.id.811	CRP	rs4880783	G	T	0.056503		0.0125055	5.9e-06	0.00354471	0.223183	0.00236289	0.13	0.0340503	34.6083
family.Coriobacteriaceae.id.811	CRP	rs67561917	A	G	-0.0714367		0.0154113	5.39e-06	-0.00399889	0.135825	0.00288723	0.17	0.0345447	34.4171
family.Coriobacteriaceae.id.811	CRP	rs7898585	T	C	0.0731501		0.0164186	5.25e-06	0.00315623	0.102023	0.00288079	0.27	0.0342351	34.8028
family.Coriobacteriaceae.id.811	CRP	rs8010111	G	A	-0.103377		0.0229286	6.9e-06	0.0073517	0.0686374	0.00481912	0.13	0.0355459	32.7138
order.Coriobacteriales.id.810	CRP	rs11250875	T	C	0.06075		0.0130939	4.83e-06	-0.00411845	0.203789	0.00302106	0.17	0.0343675	34.9402
order.Coriobacteriales.id.810	CRP	rs11656361	A	C	0.0773006		0.017553	8.02e-06	-0.000676971	0.11776	0.00175424	0.7	0.034577	33.1213
order.Coriobacteriales.id.810	CRP	rs12974142	G	A	0.0789796		0.0177205	8.51e-06	0.00567062	0.103927	0.0036068	0.12	0.0337303	33.7325
order.Coriobacteriales.id.810	CRP	rs1397793	G	A	-0.0498855		0.0112446	9.77e-06	-0.000703204	0.336375	0.00348143	0.84	0.033396	33.6055
order.Coriobacteriales.id.810	CRP	rs1816223	A	G	-0.0586265		0.0129006	4.84e-06	0.00215847	0.206997	0.00312216	0.49	0.0343662	34.9348
order.Coriobacteriales.id.810	CRP	rs240104	T	C	-0.0603429		0.0126849	1.52e-06	0.00387273	0.229714	0.00258469	0.13	0.0362605	36.7008
order.Coriobacteriales.id.810	CRP	rs2442778	G	A	-0.116408		0.0258545	9.03e-06	0.00913866	0.0477699	0.00531364	0.085	0.0382357	29.713
order.Coriobacteriales.id.810	CRP	rs3025411	A	G	0.0926543		0.0209468	8.27e-06	0.00156693	0.085711	0.00528832	0.77	0.0356037	32.1024
order.Coriobacteriales.id.810	CRP	rs34739816	G	T	0.0965017		0.0207666	3.88e-06	0.00561502	0.07624	0.00444547	0.21	0.0358391	34.2265
order.Coriobacteriales.id.810	CRP	rs4880783	G	T	0.056503		0.0125055	5.9e-06	0.00354471	0.223183	0.00236289	0.13	0.0340503	34.6083
order.Coriobacteriales.id.810	CRP	rs67561917	A	G	-0.0714367		0.0154113	5.39e-06	-0.00399889	0.135825	0.00288723	0.17	0.0345447	34.4171
order.Coriobacteriales.id.810	CRP	rs7898585	T	C	0.0731501		0.0164186	5.25e-06	0.00315623	0.102023	0.00288079	0.27	0.0342351	34.8028
order.Coriobacteriales.id.810	CRP	rs8010111	G	A	-0.103377		0.0229286	6.9e-06	0.0073517	0.0686374	0.00481912	0.13	0.0355459	32.7138
class.Coriobacteriia.id.809	CRP	rs11250875	T	C	0.06075		0.0130939	4.83e-06	-0.00411845	0.203789	0.00302106	0.17	0.0343675	34.9402
class.Coriobacteriia.id.809	CRP	rs11656361	A	C	0.0773006		0.017553	8.02e-06	-0.000676971	0.11776	0.00175424	0.7	0.034577	33.1213
class.Coriobacteriia.id.809	CRP	rs12974142	G	A	0.0789796		0.0177205	8.51e-06	0.00567062	0.103927	0.0036068	0.12	0.0337303	33.7325
class.Coriobacteriia.id.809	CRP	rs1397793	G	A	-0.0498855		0.0112446	9.77e-06	-0.000703204	0.336375	0.00348143	0.84	0.033396	33.6055
class.Coriobacteriia.id.809	CRP	rs1816223	A	G	-0.0586265		0.0129006	4.84e-06	0.00215847	0.206997	0.00312216	0.49	0.0343662	34.9348
class.Coriobacteriia.id.809	CRP	rs240104	T	C	-0.0603429		0.0126849	1.52e-06	0.00387273	0.229714	0.00258469	0.13	0.0362605	36.7008
class.Coriobacteriia.id.809	CRP	rs2442778	G	A	-0.116408		0.0258545	9.03e-06	0.00913866	0.0477699	0.00531364	0.085	0.0382357	29.713
class.Coriobacteriia.id.809	CRP	rs3025411	A	G	0.0926543		0.0209468	8.27e-06	0.00156693	0.085711	0.00528832	0.77	0.0356037	32.1024
class.Coriobacteriia.id.809	CRP	rs34739816	G	T	0.0965017		0.0207666	3.88e-06	0.00561502	0.07624	0.00444547	0.21	0.0358391	34.2265
class.Coriobacteriia.id.809	CRP	rs4880783	G	T	0.056503		0.0125055	5.9e-06	0.00354471	0.223183	0.00236289	0.13	0.0340503	34.6083
class.Coriobacteriia.id.809	CRP	rs67561917	A	G	-0.0714367		0.0154113	5.39e-06	-0.00399889	0.135825	0.00288723	0.17	0.0345447	34.4171
class.Coriobacteriia.id.809	CRP	rs7898585	T	C	0.0731501		0.0164186	5.25e-06	0.00315623	0.102023	0.00288079	0.27	0.0342351	34.8028
class.Coriobacteriia.id.809	CRP	rs8010111	G	A	-0.103377		0.0229286	6.9e-06	0.0073517	0.0686374	0.00481912	0.13	0.0355459	32.7138
family.Defluviitaleaceae.id.1924	CRP	rs112893842	T	C	0.110761		0.0232545	2.75e-06	0.00244748	0.12707	0.0027736	0.38	0.0517413	40.6308
family.Defluviitaleaceae.id.1924	CRP	rs1582238	T	C	0.0801923		0.0167061	1.69e-06	-0.00368239	0.335895	0.0020752	0.076	0.0534875	41.0469
family.Defluviitaleaceae.id.1924	CRP	rs17051335	C	T	-0.134314		0.0292201	4.58e-06	0.00276816	0.069482	0.0026248	0.29	0.0511168	39.2716
family.Defluviitaleaceae.id.1924	CRP	rs4344384	G	T	0.0708803		0.0156121	5.86e-06	-0.0018436	0.478363	0.00397937	0.64	0.050017	39.1911
family.Defluviitaleaceae.id.1924	CRP	rs4677103	A	G	0.0977203		0.0197033	9.42e-07	0.00118398	0.198295	0.00255187	0.64	0.054782	42.0979
family.Defluviitaleaceae.id.1924	CRP	rs540220	T	C	-0.123954		0.0289814	9.48e-06	-0.0026723	0.0783693	0.00449889	0.55	0.0498448	37.5563
genus.DefluviitaleaceaeUCG011.id.11287	CRP	rs2892880	G	A	0.0817755		0.0181686	6.83e-06	-0.00292523	0.246158	0.00304495	0.34	0.0497137	47.5015
genus.DefluviitaleaceaeUCG011.id.11287	CRP	rs4344384	G	T	0.0715978		0.0156309	4.83e-06	-0.0018436	0.478363	0.00397937	0.64	0.0505268	48.308
genus.DefluviitaleaceaeUCG011.id.11287	CRP	rs4677103	A	G	0.0977912		0.0197263	9.6e-07	0.00118398	0.198295	0.00255187	0.64	0.0548056	51.3668
class.Deltaproteobacteria.id.3087	CRP	rs1035691	A	G	-0.055176		0.0121602	9.65e-06	-0.0023376	0.355181	0.00208084	0.26	0.0359196	43.4313
class.Deltaproteobacteria.id.3087	CRP	rs112381107	C	T	0.206594		0.0456908	4.63e-06	-0.00176927	0.049634	0.00267378	0.51	0.068555	25.1544
class.Deltaproteobacteria.id.3087	CRP	rs17084793	G	A	-0.0710762		0.015953	5.69e-06	0.00706981	0.160762	0.00378539	0.062	0.0368389	44.5736
class.Deltaproteobacteria.id.3087	CRP	rs2692012	A	G	0.110335		0.0253336	3.14e-06	0.00231336	0.0661642	0.00286976	0.42	0.040708	42.7293
class.Deltaproteobacteria.id.3087	CRP	rs3935584	C	T	-0.0523485		0.011566	7.5e-06	0.00330713	0.49583	0.00189512	0.081	0.036361	43.9793
class.Deltaproteobacteria.id.3087	CRP	rs4506934	C	T	-0.0936514		0.02012	3.59e-06	-0.000968575	0.104652	0.00111144	0.38	0.0377479	45.4057
class.Deltaproteobacteria.id.3087	CRP	rs55744759	A	G	-0.0779693		0.0170738	7.31e-06	-0.00181425	0.116832	0.00275634	0.51	0.036403	44.0378
class.Deltaproteobacteria.id.3087	CRP	rs62020470	A	G	-0.0585411		0.0129358	4.85e-06	0.00120859	0.27951	0.00184516	0.51	0.0371065	44.9216
genus.Desulfovibrio.id.3173	CRP	rs12031543	T	C	-0.127185		0.0281887	6.55e-06	-0.00138306	0.060068	0.00606689	0.82	0.0478832	40.4297
genus.Desulfovibrio.id.3173	CRP	rs1294544	A	C	0.0688782		0.0153635	7.78e-06	-0.000134576	0.345273	0.000941211	0.89	0.0464926	40.9092
genus.Desulfovibrio.id.3173	CRP	rs13066142	G	A	0.119141		0.0250891	3.79e-06	0.00189706	0.082383	0.00827105	0.82	0.0480654	42.3631
genus.Desulfovibrio.id.3173	CRP	rs16863365	A	G	0.109402		0.0226964	1.79e-06	-0.00317929	0.129311	0.00414706	0.44	0.0509538	42.7759
genus.Desulfovibrio.id.3173	CRP	rs4797774	G	A	0.212582		0.0470044	5.64e-06	0.00769534	0.0544696	0.00801343	0.34	0.0769088	26.2371
genus.Desulfovibrio.id.3173	CRP	rs6580353	T	C	0.0770979		0.0169735	4.94e-06	0.00375246	0.236726	0.00262999	0.15	0.0474915	41.832
family.Desulfovibrionaceae.id.3169	CRP	rs112381107	C	T	0.211435		0.0456962	2.82e-06	-0.00176927	0.049634	0.00267378	0.51	0.0701027	33.5023
family.Desulfovibrionaceae.id.3169	CRP	rs17791387	A	G	-0.0729251		0.0154381	2.1e-06	0.0017468	0.180899	0.00194949	0.37	0.0386618	60.4616
family.Desulfovibrionaceae.id.3169	CRP	rs2692012	A	G	0.114231		0.0253568	1.56e-06	0.00231336	0.0661642	0.00286976	0.42	0.041985	57.2749
order.Desulfovibrionales.id.3156	CRP	rs112381107	C	T	0.21009		0.0456974	3.22e-06	-0.00176927	0.049634	0.00267378	0.51	0.0696959	27.7319
order.Desulfovibrionales.id.3156	CRP	rs17791387	A	G	-0.0727501		0.0154369	2.25e-06	0.0017468	0.180899	0.00194949	0.37	0.0385453	50.2268
order.Desulfovibrionales.id.3156	CRP	rs186073	T	C	0.0529219		0.0118542	8.74e-06	-0.000627207	0.397169	0.000949171	0.51	0.036488	46.7944
order.Desulfovibrionales.id.3156	CRP	rs2692012	A	G	0.112244		0.0253553	2.27e-06	0.00231336	0.0661642	0.00286976	0.42	0.0413214	46.9422
genus.Eggerthella.id.819	CRP	rs112205261	T	C	-0.188618		0.0403613	3.35e-06	-0.00134275	0.065926	0.00589846	0.82	0.0654448	31.9836
genus.Eggerthella.id.819	CRP	rs13070736	A	C	-0.121331		0.0272024	7.62e-06	-0.00288346	0.140999	0.00360326	0.42	0.0623385	31.0354
genus.Eggerthella.id.819	CRP	rs1784446	G	A	0.0907728		0.0198096	5.23e-06	0.00342813	0.425174	0.00160297	0.032	0.0634471	31.6248
genus.Eggerthella.id.819	CRP	rs2240838	A	G	0.0980582		0.0197653	7.36e-07	0.000514175	0.540219	0.00479406	0.91	0.0689538	34.5728
genus.Eggerthella.id.819	CRP	rs2877457	G	A	-0.093486		0.0210208	9.03e-06	0.000271776	0.321076	0.00139262	0.85	0.0622199	30.5864
genus.Eggerthella.id.819	CRP	rs3851328	T	G	-0.107774		0.0236527	4.18e-06	-0.00387718	0.234548	0.00201091	0.054	0.0640987	31.9718
genus.Eggerthella.id.819	CRP	rs4985746	G	A	0.110522		0.0247653	5.71e-06	0.000960909	0.221472	0.00166815	0.56	0.0647211	30.7876
genus.Eggerthella.id.819	CRP	rs67490567	T	C	0.108495		0.0245457	8.94e-06	-0.00166111	0.19644	0.00418957	0.69	0.06225	30.6022
genus.Eggerthella.id.819	CRP	rs76663501	C	T	0.175349		0.0378576	4.83e-06	0.00140545	0.090274	0.00359809	0.7	0.0658413	30.7685
genus.Eisenbergiella.id.11304	CRP	rs11027642	C	T	0.129006		0.0284844	4.92e-06	-0.0032624	0.122899	0.00395546	0.41	0.0610942	32.9548
genus.Eisenbergiella.id.11304	CRP	rs11079158	T	C	0.100627		0.022546	7.35e-06	0.00255115	0.244486	0.00268121	0.34	0.0599665	32.3019
genus.Eisenbergiella.id.11304	CRP	rs11938607	T	C	0.0978125		0.0216636	8.22e-06	-0.00148626	0.226691	0.00192628	0.44	0.0596417	32.1216
genus.Eisenbergiella.id.11304	CRP	rs12257723	A	C	-0.0952742		0.0211569	8.85e-06	-0.00232145	0.278051	0.00217619	0.29	0.0594354	31.9977
genus.Eisenbergiella.id.11304	CRP	rs1508033	A	C	0.091546		0.0195787	3.23e-06	-0.00069562	0.362217	0.00983763	0.94	0.0622782	33.6178
genus.Eisenbergiella.id.11304	CRP	rs1553971	T	G	0.120965		0.0263054	5.27e-06	0.00106428	0.154143	0.00302498	0.72	0.0609016	32.8441
genus.Eisenbergiella.id.11304	CRP	rs2683098	C	T	0.107319		0.022515	2.24e-06	0.00219919	0.214259	0.00272842	0.42	0.0632661	34.1993
genus.Eisenbergiella.id.11304	CRP	rs3812426	G	A	0.106447		0.0224159	2.72e-06	0.00350554	0.231139	0.00265873	0.19	0.0627324	33.8976
genus.Eisenbergiella.id.11304	CRP	rs4462860	G	A	0.0939071		0.0201104	4.16e-06	0.00283924	0.33961	0.00200877	0.16	0.0622506	32.8777
genus.Enterorhabdus.id.820	CRP	rs114731706	T	G	0.182308		0.0382298	2.17e-06	0.0030916	0.05814	0.00562058	0.58	0.0613338	55.5216
genus.Enterorhabdus.id.820	CRP	rs2051957	C	T	0.0843291		0.0189864	8.9e-06	0.00533223	0.25798	0.00248678	0.032	0.0511884	57.9269
genus.Enterorhabdus.id.820	CRP	rs424715	T	C	0.0818743		0.0174855	4.41e-06	-0.00280861	0.376148	0.0020683	0.17	0.0529001	59.9721
genus.Enterorhabdus.id.820	CRP	rs77655283	G	A	0.132988		0.0298306	5.88e-06	0.00591035	0.074068	0.00387124	0.13	0.0523094	59.0289
genus.Erysipelatoclostridium.id.11381	CRP	rs1434153	G	A	-0.0684526		0.0152443	6.85e-06	-0.00278563	0.314538	0.00279867	0.32	0.045745	30.8273
genus.Erysipelatoclostridium.id.11381	CRP	rs16936671	C	T	-0.0968026		0.0217883	6.04e-06	6.93274e-05	0.130435	0.000552821	0.9	0.0464358	30.7506
genus.Erysipelatoclostridium.id.11381	CRP	rs2901723	C	A	0.0641339		0.0144295	8.79e-06	0.00125415	0.51055	0.00126537	0.32	0.0452033	30.445
genus.Erysipelatoclostridium.id.11381	CRP	rs340991	A	G	-0.0740482		0.0158891	3.75e-06	0.000180803	0.301396	0.000401925	0.65	0.0467431	31.9219
genus.Erysipelatoclostridium.id.11381	CRP	rs3804326	A	G	0.14147		0.0336352	9.85e-06	-0.000304643	0.078086	0.00411086	0.94	0.0527017	26.0069
genus.Erysipelatoclostridium.id.11381	CRP	rs45480394	T	G	-0.0687134		0.0151835	7.66e-06	0.00397876	0.375808	0.00207599	0.055	0.04564	30.5682
genus.Erysipelatoclostridium.id.11381	CRP	rs61806970	C	T	0.142548		0.0320688	9.09e-06	-0.00500433	0.059052	0.00492721	0.31	0.0477114	28.8185
genus.Erysipelatoclostridium.id.11381	CRP	rs622418	A	G	-0.0668051		0.0143224	3.68e-06	0.000455621	0.495557	0.0010201	0.66	0.0467777	31.9532
genus.Erysipelatoclostridium.id.11381	CRP	rs6474512	A	C	0.067015		0.0143201	3.02e-06	0.0011887	0.461466	0.00207859	0.57	0.0471893	32.2483
genus.Erysipelatoclostridium.id.11381	CRP	rs710230	T	C	0.143381		0.0281514	6.33e-07	-0.00976452	0.0737839	0.00417775	0.019	0.0524275	33.197
genus.Erysipelatoclostridium.id.11381	CRP	rs9590927	G	A	-0.0646003		0.0143479	6.39e-06	0.00176808	0.482627	0.00245698	0.47	0.0456128	31.1162
genus.ErysipelotrichaceaeUCG003.id.11384	CRP	rs10164067	T	G	-0.10326		0.0212405	1.13e-06	0.00533901	0.086743	0.00318889	0.094	0.0405117	35.787
genus.ErysipelotrichaceaeUCG003.id.11384	CRP	rs11666127	A	G	-0.0719187		0.0161371	7.9e-06	0.000345498	0.167167	0.00108849	0.75	0.0380049	32.0582
genus.ErysipelotrichaceaeUCG003.id.11384	CRP	rs11994308	C	T	0.115417		0.0242503	1.33e-06	-0.0063952	0.063337	0.00383051	0.095	0.0415117	34.4948
genus.ErysipelotrichaceaeUCG003.id.11384	CRP	rs17798136	G	A	0.158818		0.0347674	3.24e-06	0.00326378	0.049579	0.00861135	0.7	0.0540062	24.8607
genus.ErysipelotrichaceaeUCG003.id.11384	CRP	rs214586	T	C	-0.106455		0.024038	8.5e-06	0.00592745	0.05892	0.00481945	0.22	0.0383007	31.5961
genus.ErysipelotrichaceaeUCG003.id.11384	CRP	rs28568391	A	G	-0.0583911		0.0118741	6.42e-07	-0.000670438	0.428225	0.00183161	0.71	0.0412645	36.7769
genus.ErysipelotrichaceaeUCG003.id.11384	CRP	rs4758231	G	T	-0.0551754		0.0122047	6.55e-06	0.00121854	0.311658	0.00151037	0.42	0.0369323	33.5483
genus.ErysipelotrichaceaeUCG003.id.11384	CRP	rs62403464	T	C	-0.0731743		0.0156516	3.44e-06	0.00343663	0.164856	0.00283653	0.23	0.0380246	34.6006
genus.ErysipelotrichaceaeUCG003.id.11384	CRP	rs6875357	C	T	0.165673		0.0353831	6.7e-06	0.00354873	0.0443408	0.00441283	0.42	0.0536618	23.4023
genus.ErysipelotrichaceaeUCG003.id.11384	CRP	rs74988980	G	A	-0.133141		0.0348574	8.64e-06	0.00471675	0.04654	0.00500346	0.35	0.0576662	21.3319
genus.ErysipelotrichaceaeUCG003.id.11384	CRP	rs76502207	T	C	0.144844		0.0289929	6.41e-07	-0.00533333	0.060228	0.0038683	0.17	0.0480165	31.8118
genus.ErysipelotrichaceaeUCG003.id.11384	CRP	rs8053479	A	G	-0.0838212		0.0186509	5.83e-06	-0.00238461	0.12116	0.0062854	0.7	0.0385539	32.5399
genus.Escherichia.Shigella.id.3504	CRP	rs112767262	T	C	0.0732963		0.0163589	8.21e-06	-0.000480168	0.18769	0.00142556	0.74	0.0410918	50.3948
genus.Escherichia.Shigella.id.3504	CRP	rs113127095	A	G	0.151009		0.0323434	3.33e-06	0.00139776	0.062168	0.00415533	0.74	0.0506042	44.8905
genus.Escherichia.Shigella.id.3504	CRP	rs118526	C	A	-0.0594401		0.013598	8e-06	-0.000532924	0.407608	0.00237499	0.82	0.0410004	50.6285
genus.Escherichia.Shigella.id.3504	CRP	rs2798105	A	G	-0.100851		0.0222045	8.25e-06	-0.0039982	0.094726	0.00348896	0.25	0.0419365	49.3969
genus.Escherichia.Shigella.id.3504	CRP	rs4731451	G	A	-0.0609885		0.0135157	7.47e-06	0.000778306	0.358342	1.87466	1	0.0408806	51.105
genus.Escherichia.Shigella.id.3504	CRP	rs57024273	T	C	0.0626172		0.0139919	9.7e-06	-0.00106149	0.317799	0.00243765	0.66	0.0406203	50.1393
genus.Escherichia.Shigella.id.3504	CRP	rs73208162	A	G	-0.119296		0.024839	2.19e-06	0.00138229	0.072761	0.00279679	0.62	0.0449802	52.1006
genus.Eubacteriumbrachygroup.id.11296	CRP	rs13139592	T	C	-0.145997		0.0327192	7.97e-06	-0.0025498	0.15333	0.00211958	0.23	0.0719807	29.7147
genus.Eubacteriumbrachygroup.id.11296	CRP	rs1384962	A	G	0.120888		0.0266264	6.99e-06	0.00327288	0.223675	0.00294209	0.27	0.0709799	30.4848
genus.Eubacteriumbrachygroup.id.11296	CRP	rs2913110	C	T	0.105143		0.022942	4.56e-06	0.00197215	0.414784	0.00168931	0.24	0.072399	31.1418
genus.Eubacteriumbrachygroup.id.11296	CRP	rs4862235	G	A	0.104806		0.0225751	3.73e-06	0.000951178	0.414972	0.00367063	0.8	0.0730667	31.4438
genus.Eubacteriumbrachygroup.id.11296	CRP	rs62348779	T	C	-0.201481		0.043286	3.78e-06	0.00129021	0.074957	0.00315183	0.68	0.074652	30.7854
genus.Eubacteriumbrachygroup.id.11296	CRP	rs6591893	G	A	0.108225		0.0240319	7.34e-06	0.00106658	0.313023	0.00179108	0.55	0.0708336	30.4019
genus.Eubacteriumbrachygroup.id.11296	CRP	rs720439	A	G	-0.111927		0.0251252	7.03e-06	0.00121399	0.256765	0.00207394	0.56	0.0709608	30.476
genus.Eubacteriumbrachygroup.id.11296	CRP	rs73199919	T	C	-0.236717		0.0531335	8.16e-06	0.00426201	0.065677	0.00343514	0.21	0.0812362	26.4992
genus.Eubacteriumcoprostanoligenesgroup.id.11375	CRP	rs10444197	A	G	-0.0505823		0.0113455	5.98e-06	-0.00107622	0.328422	0.00545608	0.84	0.0343319	47.4927
genus.Eubacteriumcoprostanoligenesgroup.id.11375	CRP	rs11052069	T	C	0.0477832		0.0107833	9.38e-06	-0.00140976	0.435669	0.00205678	0.49	0.0336035	46.45
genus.Eubacteriumcoprostanoligenesgroup.id.11375	CRP	rs11720857	C	T	0.0630776		0.0144485	9.26e-06	-0.00755417	0.177808	0.00295725	0.011	0.0340382	45.9336
genus.Eubacteriumcoprostanoligenesgroup.id.11375	CRP	rs17159861	C	T	0.0962228		0.0168388	1.04e-08	-0.00435496	0.119756	0.00350364	0.21	0.0434017	60.6085
genus.Eubacteriumcoprostanoligenesgroup.id.11375	CRP	rs2644213	G	A	0.0538845		0.0121245	9.86e-06	-0.00288181	0.232911	0.00247031	0.24	0.0335219	46.3332
genus.Eubacteriumcoprostanoligenesgroup.id.11375	CRP	rs4076415	T	G	0.0515152		0.0110294	1.99e-06	-0.00107041	0.443904	0.00190451	0.57	0.0364984	49.3793
genus.Eubacteriumcoprostanoligenesgroup.id.11375	CRP	rs62024432	C	T	-0.0769698		0.0172101	7.5e-06	0.00253649	0.100861	0.00436195	0.56	0.0340742	46.8278
genus.Eubacteriumcoprostanoligenesgroup.id.11375	CRP	rs6762473	C	A	0.0521584		0.0112353	4.26e-06	0.00158836	0.341769	0.00245395	0.52	0.0348744	48.2619
genus.Eubacteriumcoprostanoligenesgroup.id.11375	CRP	rs73109678	G	A	-0.0796956		0.0172275	3.66e-06	-0.000134593	0.112262	0.00210131	0.95	0.0351114	48.6074
genus.Eubacteriumcoprostanoligenesgroup.id.11375	CRP	rs76898927	G	A	0.123055		0.0266375	4.79e-06	0.0108816	0.04856	0.00524248	0.038	0.0414006	40.4744
genus.Eubacteriumcoprostanoligenesgroup.id.11375	CRP	rs79895140	T	C	-0.0641017		0.0141153	8.62e-06	-0.0034337	0.208364	0.00234623	0.14	0.035014	45.0067
genus.Eubacteriumhalliigroup.id.11338	CRP	rs10501370	C	T	-0.115589		0.0252489	5.42e-06	-0.00454161	0.046569	0.00573485	0.43	0.0386692	34.7113
genus.Eubacteriumhalliigroup.id.11338	CRP	rs10798999	C	T	0.0601661		0.0126752	2.61e-06	-8.24879e-05	0.21906	0.00247268	0.97	0.0365075	39.1791
genus.Eubacteriumhalliigroup.id.11338	CRP	rs10808115	A	C	-0.0504747		0.0109922	4.42e-06	-0.000760229	0.467364	0.00283049	0.79	0.0356578	38.245
genus.Eubacteriumhalliigroup.id.11338	CRP	rs117748144	T	C	-0.126582		0.028712	7.86e-06	-0.00533801	0.055133	0.00640874	0.4	0.0428669	30.3542
genus.Eubacteriumhalliigroup.id.11338	CRP	rs13116360	T	C	0.154124		0.0297185	2.94e-07	-0.00666585	0.055385	0.00404757	0.1	0.050438	34.2141
genus.Eubacteriumhalliigroup.id.11338	CRP	rs138531890	A	G	0.153138		0.0349456	5.43e-06	0.00173727	0.055135	0.0050015	0.73	0.051763	26.2469
genus.Eubacteriumhalliigroup.id.11338	CRP	rs17474256	G	A	0.0810805		0.0184573	9.45e-06	0.00557605	0.099802	0.00416186	0.18	0.034517	36.7408
genus.Eubacteriumhalliigroup.id.11338	CRP	rs28584818	A	G	0.126115		0.0268627	4.43e-06	-0.00185374	0.052156	0.00306483	0.55	0.0435615	31.5346
genus.Eubacteriumhalliigroup.id.11338	CRP	rs630939	C	T	-0.0508914		0.0114352	9.16e-06	-0.00176861	0.405608	0.00184895	0.34	0.0348047	36.5578
genus.Eubacteriumhalliigroup.id.11338	CRP	rs74018587	C	T	0.208943		0.043822	3.7e-06	-0.0102286	0.032726	0.00555597	0.066	0.0838301	17.2822
genus.Eubacteriumhalliigroup.id.11338	CRP	rs78056098	G	T	-0.0507411		0.0113758	8.29e-06	0.00234169	0.350181	0.00272865	0.39	0.034623	37.0998
genus.Eubacteriumhalliigroup.id.11338	CRP	rs949971	T	G	-0.0540164		0.0116101	3.29e-06	-0.000312478	0.3787	0.00118762	0.79	0.0361332	38.774
genus.Eubacteriumoxidoreducensgroup.id.11339	CRP	rs12423772	G	T	0.14098		0.0295029	2.63e-06	-0.00105305	0.12287	0.00230642	0.65	0.0643499	73.1085
genus.Eubacteriumoxidoreducensgroup.id.11339	CRP	rs2973294	G	T	0.0923559		0.0195439	2.39e-06	0.00169454	0.43627	0.00220002	0.44	0.0642738	73.7992
genus.Eubacteriumoxidoreducensgroup.id.11339	CRP	rs34561138	G	A	0.216145		0.045992	2.51e-06	0.00674552	0.06774	0.00528118	0.2	0.0726823	65.5249
genus.Eubacteriumrectalegroup.id.14374	CRP	rs10248854	C	A	-0.0527827		0.0113463	4.21e-06	-0.00169449	0.356594	0.0018539	0.36	0.0349222	69.7101
genus.Eubacteriumrectalegroup.id.14374	CRP	rs10797540	A	G	0.0503179		0.0108389	3.53e-06	-0.00138435	0.435051	0.00216144	0.52	0.0351975	70.2878
genus.Eubacteriumrectalegroup.id.14374	CRP	rs143694765	T	C	0.0870025		0.019779	9.75e-06	0.00634667	0.099369	0.00374366	0.09	0.0359537	62.6301
genus.Eubacteriumrectalegroup.id.14374	CRP	rs314726	T	C	0.0528824		0.0109486	1.38e-06	0.000547229	0.428426	0.00083258	0.51	0.0370552	72.4984
genus.Eubacteriumrectalegroup.id.14374	CRP	rs35398954	A	G	-0.0901402		0.0174602	5.4e-07	-0.006916	0.110404	0.00373721	0.064	0.0388606	74.6237
genus.Eubacteriumrectalegroup.id.14374	CRP	rs59427698	A	G	-0.0576035		0.0130853	5.37e-06	-0.00118842	0.252152	0.00306392	0.7	0.035291	67.4858
genus.Eubacteriumruminantiumgroup.id.11340	CRP	rs10131724	A	C	-0.199832		0.0414577	2.39e-06	0.00668004	0.0587781	0.0048406	0.17	0.0661876	19.8934
genus.Eubacteriumruminantiumgroup.id.11340	CRP	rs10923018	G	A	0.0726438		0.0160924	6.8e-06	0.00264305	0.445331	0.00232367	0.26	0.051126	23.1088
genus.Eubacteriumruminantiumgroup.id.11340	CRP	rs13025464	T	C	-0.0737077		0.0163786	6.97e-06	0.00157979	0.374086	0.00302411	0.6	0.0510697	23.079
genus.Eubacteriumruminantiumgroup.id.11340	CRP	rs139749	C	T	-0.0845439		0.0171791	8.59e-07	0.00119839	0.340281	0.00233235	0.61	0.0575084	24.729
genus.Eubacteriumruminantiumgroup.id.11340	CRP	rs17519472	C	T	0.107804		0.0233984	4.7e-06	-0.00222016	0.144982	0.0022162	0.32	0.0521075	23.4883
genus.Eubacteriumruminantiumgroup.id.11340	CRP	rs2229917	A	G	0.153538		0.0323922	2.16e-06	-0.00274518	0.063139	0.00691071	0.69	0.056392	23.3438
genus.Eubacteriumruminantiumgroup.id.11340	CRP	rs2418654	C	T	-0.0748879		0.0165852	6.17e-06	-0.00293073	0.479397	0.00241564	0.23	0.0528297	22.6049
genus.Eubacteriumruminantiumgroup.id.11340	CRP	rs2817174	C	T	-0.0734306		0.0163687	7.87e-06	0.000831158	0.385655	0.00278617	0.77	0.0508677	22.8995
genus.Eubacteriumruminantiumgroup.id.11340	CRP	rs57340348	T	C	-0.0979429		0.0212166	4.93e-06	0.00542295	0.188154	0.00264861	0.041	0.0533813	22.8542
genus.Eubacteriumruminantiumgroup.id.11340	CRP	rs72836424	C	T	-0.139825		0.030069	2.62e-06	-0.00124171	0.088127	0.00338358	0.71	0.0549078	23.5457
genus.Eubacteriumventriosumgroup.id.11341	CRP	rs11617697	A	G	-0.143349		0.0286241	7.22e-07	-0.00454126	0.048335	0.0044825	0.31	0.0461953	37.0703
genus.Eubacteriumventriosumgroup.id.11341	CRP	rs13082419	C	T	-0.0715522		0.016137	9.56e-06	0.00233548	0.155186	0.00269534	0.39	0.0367528	36.8451
genus.Eubacteriumventriosumgroup.id.11341	CRP	rs16884680	G	T	-0.0906428		0.0191909	1.74e-06	0.00144449	0.092781	0.00298546	0.63	0.0386587	40.9451
genus.Eubacteriumventriosumgroup.id.11341	CRP	rs35179274	C	T	-0.0627263		0.013786	5.76e-06	0.000962401	0.237784	0.00223542	0.67	0.0366697	38.7532
genus.Eubacteriumventriosumgroup.id.11341	CRP	rs3809430	T	C	-0.0548171		0.0118426	3.55e-06	-0.000973624	0.377138	0.00143675	0.5	0.0374867	39.6503
genus.Eubacteriumventriosumgroup.id.11341	CRP	rs57199565	T	C	0.0783394		0.0160257	7.97e-07	0.0002835	0.203027	0.011599	0.98	0.0404074	41.8197
genus.Eubacteriumventriosumgroup.id.11341	CRP	rs66746423	C	T	0.0751501		0.0164978	6.11e-06	-0.000648875	0.143205	0.0289913	0.98	0.0374472	37.768
genus.Eubacteriumventriosumgroup.id.11341	CRP	rs6704822	A	G	0.0739179		0.0166705	6.62e-06	0.000876673	0.139631	0.00777563	0.91	0.0364292	38.4946
genus.Eubacteriumventriosumgroup.id.11341	CRP	rs72783037	C	A	0.0658926		0.0143747	6.55e-06	-0.00181268	0.202135	0.0025264	0.47	0.036451	38.5109
genus.Eubacteriumventriosumgroup.id.11341	CRP	rs73615400	T	C	-0.0956303		0.0193428	9.54e-07	-0.00824609	0.088894	0.00381222	0.031	0.0398098	41.8197
genus.Eubacteriumventriosumgroup.id.11341	CRP	rs73849225	T	C	0.0975711		0.0224388	5.21e-06	-0.00209951	0.064501	0.00340505	0.54	0.0377317	38.0531
genus.Eubacteriumventriosumgroup.id.11341	CRP	rs876734	C	T	-0.0618696		0.0132532	2.89e-06	0.00223584	0.256239	0.00216718	0.3	0.0383001	39.552
genus.FamilyXIIIAD3011group.id.11293	CRP	rs149302	T	C	-0.0645635		0.0143225	7.48e-06	-0.00193901	0.211773	0.00270916	0.47	0.0375922	42.6
genus.FamilyXIIIAD3011group.id.11293	CRP	rs62029761	A	G	0.128753		0.0276002	3.89e-06	-0.00129376	0.068212	0.0810087	0.99	0.0469696	36.5501
genus.FamilyXIIIAD3011group.id.11293	CRP	rs62200412	C	T	-0.0800851		0.0163834	5.8e-07	-0.000537103	0.166026	0.00922991	0.95	0.042744	46.875
genus.FamilyXIIIAD3011group.id.11293	CRP	rs72730932	C	A	-0.0899559		0.0177107	6.89e-07	-0.00365788	0.157947	0.00260879	0.16	0.0433549	45.6266
genus.FamilyXIIIUCG001.id.11294	CRP	rs112362903	A	G	-0.149047		0.0333271	7.88e-06	-0.0085631	0.051665	0.00500908	0.087	0.0482221	54.2752
genus.FamilyXIIIUCG001.id.11294	CRP	rs12049454	T	C	-0.0647298		0.0134065	1.17e-06	-0.00418273	0.310859	0.00246058	0.089	0.0430343	71.6084
genus.FamilyXIIIUCG001.id.11294	CRP	rs1426266	T	C	-0.0665521		0.0137151	1.25e-06	-0.00266111	0.299408	0.00187609	0.16	0.0429133	71.4148
genus.FamilyXIIIUCG001.id.11294	CRP	rs3842897	G	A	-0.112639		0.0242751	5.2e-06	-0.00627358	0.075212	0.00380309	0.099	0.0408945	66.0785
genus.Flavonifractor.id.2059	CRP	rs114873521	C	T	-0.130067		0.0294087	7.13e-06	-0.00127568	0.069663	0.00254451	0.62	0.046902	90.0544
genus.Flavonifractor.id.2059	CRP	rs11811696	T	C	-0.116063		0.0241012	2.07e-06	0.000815373	0.090985	0.0148488	0.96	0.0469286	100.596
genus.Flavonifractor.id.2059	CRP	rs12030302	A	G	-0.0692276		0.0137467	5.61e-07	-0.00763145	0.446341	0.00199386	0.00013	0.0481193	109.182
genus.Flavonifractor.id.2059	CRP	rs806808	T	C	0.0667272		0.0136557	1.18e-06	-0.0027206	0.484589	0.00156278	0.082	0.0467331	105.843
genus.Fusicatenibacter.id.11305	CRP	rs10439674	A	G	-0.0572129		0.0130007	7.68e-06	0.00295599	0.200914	0.00231322	0.2	0.0339279	32.0899
genus.Fusicatenibacter.id.11305	CRP	rs167879	C	T	-0.0659543		0.0148763	5.87e-06	-0.00236996	0.172692	0.00331897	0.48	0.0352209	31.7454
genus.Fusicatenibacter.id.11305	CRP	rs206581	A	G	-0.0568339		0.0127894	8.96e-06	-0.00252283	0.228863	0.00227176	0.27	0.0336744	31.8473
genus.Fusicatenibacter.id.11305	CRP	rs2132128	G	A	-0.0771914		0.0160344	1.08e-06	-0.00620693	0.131072	0.00336261	0.065	0.0369903	35.0755
genus.Fusicatenibacter.id.11305	CRP	rs3303	T	C	-0.0953657		0.020407	3.94e-06	-0.00701577	0.084753	0.0042928	0.1	0.0355119	32.6666
genus.Fusicatenibacter.id.11305	CRP	rs4378146	A	C	-0.0616691		0.0125259	7.2e-07	-0.00161677	0.253604	0.00164189	0.32	0.0375772	35.6825
genus.Fusicatenibacter.id.11305	CRP	rs60254196	A	G	-0.0492427		0.0109365	5.47e-06	-0.00433167	0.514602	0.0018126	0.017	0.03488	32.2564
genus.Fusicatenibacter.id.11305	CRP	rs62353480	A	G	-0.0701397		0.0145589	1.57e-06	-9.68675e-05	0.186414	0.00157127	0.95	0.037813	33.2987
genus.Fusicatenibacter.id.11305	CRP	rs6515626	G	A	0.141575		0.0313559	7.29e-06	-0.00260757	0.041436	0.00305338	0.39	0.0507715	21.8903
genus.Fusicatenibacter.id.11305	CRP	rs704418	T	C	0.0739124		0.0151073	7.77e-07	0.00172631	0.172891	0.00318907	0.59	0.0383089	34.8157
genus.Fusicatenibacter.id.11305	CRP	rs7069626	T	C	0.0509014		0.0111381	5.42e-06	-0.00244071	0.401392	0.00208383	0.24	0.0344851	32.6414
genus.Fusicatenibacter.id.11305	CRP	rs73103914	A	G	-0.0597324		0.0134458	8.3e-06	-0.00242076	0.212785	0.00235259	0.3	0.033799	31.9692
genus.Fusicatenibacter.id.11305	CRP	rs792108	T	C	-0.0508345		0.0113843	8.5e-06	0.00250145	0.355762	0.00226303	0.27	0.0341614	31.5683
genus.Fusicatenibacter.id.11305	CRP	rs8028026	A	G	-0.0792146		0.0180505	8.06e-06	-0.000149721	0.11343	0.0015581	0.92	0.034718	31.238
genus.Fusicatenibacter.id.11305	CRP	rs8063430	T	C	-0.104026		0.022217	4.93e-06	0.00141461	0.056587	0.0024484	0.56	0.0366183	31.0723
genus.Fusicatenibacter.id.11305	CRP	rs9905659	G	A	-0.061617		0.0136576	7.31e-06	0.00178006	0.181494	0.00310677	0.57	0.0340048	32.1708
genus.Haemophilus.id.3698	CRP	rs10781340	G	A	0.0948915		0.0203221	4.32e-06	0.00438318	0.169014	0.00296775	0.14	0.0483185	50.9241
genus.Haemophilus.id.3698	CRP	rs76022354	C	T	0.244638		0.0505504	1.83e-06	-0.00231369	0.046174	0.00560176	0.68	0.079227	34.4941
genus.Haemophilus.id.3698	CRP	rs78909003	T	C	-0.246256		0.0503924	1.67e-06	0.000916963	0.052646	0.00302025	0.76	0.0801863	34.3767
genus.Haemophilus.id.3698	CRP	rs9382510	C	T	-0.093521		0.0172649	7.12e-08	0.00148791	0.23281	0.00207512	0.47	0.0563929	60.4737
genus.Haemophilus.id.3698	CRP	rs9895850	T	C	-0.192957		0.0416755	2.14e-06	0.00158471	0.051393	0.00264593	0.55	0.0698779	38.2483
genus.Holdemanella.id.11393	CRP	rs12513188	G	A	0.0903906		0.0195276	4.65e-06	0.00509281	0.194913	0.00282385	0.071	0.0521667	38.4665
genus.Holdemanella.id.11393	CRP	rs34187114	C	A	-0.104505		0.022601	5.13e-06	0.00101799	0.156454	0.00530657	0.85	0.0519191	38.2938
genus.Holdemanella.id.11393	CRP	rs4541991	T	C	-0.0927334		0.0194435	2.1e-06	0.00185142	0.219795	0.00213206	0.39	0.0541784	39.8109
genus.Holdemanella.id.11393	CRP	rs607782	T	C	-0.0854214		0.0172515	7.19e-07	0.000843467	0.373033	0.00197054	0.67	0.0573598	41.1789
genus.Holdemanella.id.11393	CRP	rs62113381	T	C	-0.105447		0.0232029	5.54e-06	-0.00264317	0.15175	0.00304887	0.39	0.0531096	37.2121
genus.Holdemanella.id.11393	CRP	rs73011279	T	C	-0.0961669		0.0199336	1.36e-06	0.00333559	0.222313	0.00287558	0.25	0.055911	40.0772
genus.Holdemanella.id.11393	CRP	rs75764681	T	C	-0.283103		0.0598999	1.94e-06	0.00151269	0.051625	0.0048167	0.75	0.0867265	25.8211
genus.Holdemanella.id.11393	CRP	rs8113760	G	A	0.078999		0.01734	4.62e-06	-0.000983298	0.351386	0.00557652	0.86	0.0530282	37.8951
genus.Lachnoclostridium.id.11308	CRP	rs1031599	G	T	-0.078627		0.0175644	6.31e-06	-0.00084608	0.0808789	0.00623126	0.89	0.034228	47.3929
genus.Lachnoclostridium.id.11308	CRP	rs1528479	G	A	-0.0497798		0.0111919	9.64e-06	0.0023802	0.335008	0.00200505	0.24	0.0334656	46.5111
genus.Lachnoclostridium.id.11308	CRP	rs1997204	T	C	-0.108075		0.0242022	5.97e-06	-0.00431862	0.0561149	0.00512404	0.4	0.0380663	42.9942
genus.Lachnoclostridium.id.11308	CRP	rs2385421	A	G	0.0746186		0.0180734	7.14e-06	0.00396098	0.075674	0.00398132	0.32	0.033546	47.7641
genus.Lachnoclostridium.id.11308	CRP	rs3821998	C	A	-0.0864066		0.0192519	6.72e-06	0.00438952	0.08082	0.0041545	0.29	0.0336263	47.928
genus.Lachnoclostridium.id.11308	CRP	rs4738679	G	A	-0.0520267		0.011404	4.42e-06	0.00358508	0.332805	0.00203145	0.078	0.0342839	48.9012
genus.Lachnoclostridium.id.11308	CRP	rs6112314	A	C	-0.0561715		0.0108174	2.43e-07	0.00375584	0.38546	0.00205944	0.068	0.0386412	55.1219
genus.Lachnoclostridium.id.11308	CRP	rs615997	T	C	0.0511752		0.0106491	2.03e-06	0.00269704	0.477971	0.00223985	0.23	0.0354867	50.6517
genus.Lachnoclostridium.id.11308	CRP	rs62285313	A	G	0.0864203		0.0181565	1.58e-06	0.00105618	0.106172	0.00475472	0.82	0.0368207	49.9233
genus.Lachnoclostridium.id.11308	CRP	rs72829893	G	T	0.117472		0.0268103	5.58e-06	-0.00322083	0.051045	0.00321684	0.32	0.0407663	40.5047
genus.Lachnoclostridium.id.11308	CRP	rs78068103	A	G	0.0886199		0.0194248	3.67e-06	-0.00885721	0.071358	0.00366946	0.016	0.0350086	48.7334
genus.Lachnoclostridium.id.11308	CRP	rs789029	C	T	-0.0641289		0.0137974	3.75e-06	0.000314198	0.171743	0.00165776	0.85	0.0345381	49.2796
genus.Lachnospira.id.2004	CRP	rs13157098	A	G	-0.0768058		0.0155312	5.99e-07	0.0044009	0.153139	0.00388146	0.26	0.0395148	109.296
genus.Lachnospira.id.2004	CRP	rs2520509	A	G	0.0519063		0.011578	7.42e-06	-0.00178766	0.33094	0.00226747	0.43	0.0348787	99.3405
genus.Lachnospira.id.2004	CRP	rs4686798	T	C	0.0531826		0.0113747	2.74e-06	-0.00517509	0.372925	0.00187018	0.0057	0.0365009	104.117
genus.Lachnospira.id.2004	CRP	rs56791201	T	C	0.051823		0.0110697	2.93e-06	-0.00251722	0.482424	0.00256389	0.33	0.0364062	103.767
family.Lachnospiraceae.id.1987	CRP	rs10402491	C	T	0.0661701		0.014851	7.58e-06	0.000171465	0.125002	0.00268825	0.95	0.0330554	36.8317
family.Lachnospiraceae.id.1987	CRP	rs112040820	A	G	0.0549584		0.0117086	2.42e-06	0.00153073	0.310887	0.00174792	0.38	0.0356192	38.0081
family.Lachnospiraceae.id.1987	CRP	rs11841382	G	T	-0.0718128		0.017462	9.58e-06	-0.00137861	0.079006	0.00425631	0.75	0.032679	36.4101
family.Lachnospiraceae.id.1987	CRP	rs13005175	A	G	0.0993483		0.0218395	8.37e-06	0.00346862	0.0605013	0.00475662	0.47	0.0342726	35.228
family.Lachnospiraceae.id.1987	CRP	rs2159863	A	G	-0.0585831		0.0128742	3.7e-06	0.00105236	0.210448	0.00289983	0.72	0.0341629	38.122
family.Lachnospiraceae.id.1987	CRP	rs2910921	T	C	0.160302		0.035832	8.42e-06	0.00387456	0.0438135	0.0039822	0.33	0.0550095	22.3636
family.Lachnospiraceae.id.1987	CRP	rs3127230	C	T	-0.0503537		0.0112201	6.2e-06	0.00181322	0.328647	0.00207729	0.38	0.0333653	37.2011
family.Lachnospiraceae.id.1987	CRP	rs959845	C	T	-0.0493666		0.0107801	5.17e-06	0.00122253	0.414799	0.00186596	0.51	0.0340979	37.048
family.Lachnospiraceae.id.1987	CRP	rs9929145	G	A	-0.125721		0.0245233	2.84e-07	-0.00178224	0.060655	0.00285846	0.53	0.0407433	39.5956
genus.LachnospiraceaeNK4A136group.id.11319	CRP	rs10952110	G	T	0.0487709		0.0109614	9.08e-06	-0.00367305	0.452625	0.00232873	0.11	0.0342691	39.6204
genus.LachnospiraceaeNK4A136group.id.11319	CRP	rs11263806	A	G	-0.0524615		0.0116758	5.07e-06	0.00337426	0.318685	0.00244705	0.17	0.0347396	41.3164
genus.LachnospiraceaeNK4A136group.id.11319	CRP	rs12611395	A	G	-0.0902532		0.0199652	5.83e-06	-0.000283074	0.0979995	0.00142276	0.84	0.0352918	40.168
genus.LachnospiraceaeNK4A136group.id.11319	CRP	rs160061	A	G	0.0513831		0.0108094	2.12e-06	-0.000947753	0.499038	0.00137688	0.49	0.0361098	43.002
genus.LachnospiraceaeNK4A136group.id.11319	CRP	rs28540839	A	C	0.0508285		0.0110591	9.34e-06	-0.00293094	0.488076	0.0020801	0.16	0.0342222	39.5642
genus.LachnospiraceaeNK4A136group.id.11319	CRP	rs2880566	T	C	0.0599578		0.0134693	5.61e-06	0.00170302	0.202247	0.00226004	0.45	0.0345816	41.1122
genus.LachnospiraceaeNK4A136group.id.11319	CRP	rs4955932	T	C	-0.0492283		0.0109388	7.05e-06	-0.00322682	0.403401	0.0025819	0.21	0.0342092	40.6632
genus.LachnospiraceaeNK4A136group.id.11319	CRP	rs59805249	T	C	0.0936162		0.0207982	9.45e-06	-0.00507277	0.057352	0.0053247	0.34	0.0359244	37.7077
genus.LachnospiraceaeNK4A136group.id.11319	CRP	rs68104925	T	C	-0.0549104		0.0115385	2.37e-06	0.00389704	0.355867	0.00197208	0.048	0.0359449	42.7809
genus.LachnospiraceaeNK4A136group.id.11319	CRP	rs7616165	G	T	-0.230542		0.0483465	2.77e-06	0.00795515	0.048989	0.00494873	0.11	0.0731791	21.4658
genus.LachnospiraceaeUCG010.id.11330	CRP	rs10414815	T	C	0.10453		0.0230253	4.24e-06	0.003858	0.119976	0.0029101	0.18	0.0427545	51.6004
genus.LachnospiraceaeUCG010.id.11330	CRP	rs11192447	A	G	0.126592		0.024345	4.69e-07	-0.0019323	0.0618	0.00311509	0.54	0.044701	59.3519
genus.LachnospiraceaeUCG010.id.11330	CRP	rs17730011	G	A	-0.0702357		0.015706	7.85e-06	0.00402715	0.179226	0.00282501	0.15	0.0388504	53.4161
genus.LachnospiraceaeUCG010.id.11330	CRP	rs2833528	C	T	-0.0562148		0.0127763	9.92e-06	-0.00488583	0.367656	0.00226152	0.031	0.0384031	52.8045
genus.LachnospiraceaeUCG010.id.11330	CRP	rs72894957	G	A	0.222263		0.0486425	5.68e-06	-0.00949786	0.04655	0.00672061	0.16	0.0690125	31.9122
genus.LachnospiraceaeUCG010.id.11330	CRP	rs74315802	G	T	0.0867262		0.0183477	3.19e-06	-0.00148152	0.148631	0.00413474	0.72	0.0412968	54.7234
family.Lactobacillaceae.id.1836	CRP	rs11674854	C	T	-0.0830224		0.0175267	2.6e-06	-0.000998883	0.416247	0.00759803	0.9	0.0571719	40.8644
family.Lactobacillaceae.id.1836	CRP	rs16861661	G	A	-0.193287		0.0379293	2.7e-07	-0.00178877	0.070581	0.0041414	0.67	0.0700186	40.461
family.Lactobacillaceae.id.1836	CRP	rs62314653	C	A	0.177082		0.0392269	6.59e-06	0.00798407	0.05299	0.00404476	0.048	0.0580645	37.0171
family.Lactobacillaceae.id.1836	CRP	rs74599091	A	G	0.191613		0.0425039	7.7e-06	0.00752121	0.05316	0.00482869	0.12	0.063527	33.5112
family.Lactobacillaceae.id.1836	CRP	rs768253	T	G	-0.0792344		0.0170604	3.61e-06	0.00199276	0.390175	0.00176961	0.26	0.0551068	41.1044
family.Lactobacillaceae.id.1836	CRP	rs921925	A	C	0.0999419		0.0201687	5.77e-07	-0.00271091	0.207069	0.00368204	0.46	0.0594795	44.5344
family.Lactobacillaceae.id.1836	CRP	rs9345899	A	G	-0.124042		0.0278946	9.45e-06	-0.00323834	0.111947	0.0046923	0.49	0.0544836	37.9794
order.Lactobacillales.id.1800	CRP	rs11627423	C	A	0.0499263		0.0109744	5.09e-06	0.00222545	0.407325	0.00184265	0.23	0.0346941	41.3538
order.Lactobacillales.id.1800	CRP	rs11730038	G	A	-0.0605384		0.0129052	5.1e-06	0.00243087	0.239179	0.00208984	0.24	0.0346709	41.373
order.Lactobacillales.id.1800	CRP	rs12797734	T	C	0.0571279		0.0127113	7.77e-06	-0.00081012	0.244958	0.00517696	0.88	0.0344696	39.9937
order.Lactobacillales.id.1800	CRP	rs1595463	C	A	0.0479749		0.0108801	7.44e-06	0.00139555	0.466837	0.00247807	0.57	0.0340823	40.6012
order.Lactobacillales.id.1800	CRP	rs2370083	G	T	-0.08054		0.0180992	8.33e-06	0.00366279	0.104434	0.00366087	0.32	0.0339901	40.2693
order.Lactobacillales.id.1800	CRP	rs34989881	A	G	0.113479		0.0246452	4.09e-06	0.00124953	0.080468	0.00245126	0.61	0.0405145	36.3278
order.Lactobacillales.id.1800	CRP	rs78938557	T	C	0.10553		0.0233581	2.31e-06	0.00641292	0.066348	0.00539404	0.23	0.0383682	40.2608
order.Lactobacillales.id.1800	CRP	rs9581006	C	T	0.22583		0.0469228	1.77e-06	-0.00192125	0.0396689	0.00330711	0.56	0.0734396	22.2352
genus.Lactobacillus.id.1837	CRP	rs11674854	C	T	-0.0852686		0.0176504	1.59e-06	-0.000998883	0.416247	0.00759803	0.9	0.0587942	41.503
genus.Lactobacillus.id.1837	CRP	rs12693845	C	T	-0.0805447		0.0177429	8.96e-06	-0.000567886	0.39131	0.0018229	0.76	0.0532102	39.0426
genus.Lactobacillus.id.1837	CRP	rs16861661	G	A	-0.183147		0.038148	1.28e-06	-0.00178877	0.070581	0.0041414	0.67	0.0663076	37.7382
genus.Lactobacillus.id.1837	CRP	rs62314653	C	A	0.187692		0.0394585	2.24e-06	0.00798407	0.05299	0.00404476	0.048	0.0613123	38.7526
genus.Lactobacillus.id.1837	CRP	rs7399658	G	A	-0.107134		0.0221883	3.12e-06	0.00649284	0.211928	0.00241254	0.0071	0.0573018	40.1302
genus.Lactobacillus.id.1837	CRP	rs77478751	A	G	-0.219886		0.0475759	7.33e-06	0.00285444	0.065116	0.00531424	0.59	0.073949	29.2106
genus.Lactobacillus.id.1837	CRP	rs921925	A	C	0.0985077		0.0203229	9.72e-07	-0.00271091	0.207069	0.00368204	0.46	0.0586947	43.2803
class.Methanobacteria.id.119	CRP	rs10202904	T	G	-0.121754		0.0235357	3.01e-07	0.000144505	0.4124	0.00121036	0.9	0.0841545	33.8513
class.Methanobacteria.id.119	CRP	rs4257531	G	A	0.164498		0.0364959	7.44e-06	-0.000599762	0.13387	0.00643057	0.93	0.0795878	27.2466
class.Methanobacteria.id.119	CRP	rs56131665	G	A	0.178661		0.039298	6.18e-06	-0.000620079	0.099083	0.000778774	0.43	0.0755486	29.1014
class.Methanobacteria.id.119	CRP	rs62241835	G	T	-0.203385		0.0417931	1.63e-06	-0.00244266	0.097078	0.00474962	0.61	0.0823235	30.2497
class.Methanobacteria.id.119	CRP	rs6508769	T	C	0.153519		0.0344519	8.23e-06	0.00283188	0.15886	0.0024916	0.26	0.0773139	27.7185
class.Methanobacteria.id.119	CRP	rs73068003	G	T	-0.15814		0.0351803	8.45e-06	0.0048887	0.130095	0.0028318	0.084	0.07322	29.0816
class.Methanobacteria.id.119	CRP	rs73457410	A	G	0.21534		0.0436695	1.41e-06	0.00161871	0.078791	0.00258447	0.53	0.0814503	30.9202
class.Methanobacteria.id.119	CRP	rs75208022	C	T	-0.227245		0.048763	5.92e-06	0.00647728	0.072221	0.00370482	0.08	0.0799318	27.7308
class.Methanobacteria.id.119	CRP	rs894996	C	A	0.216999		0.0449076	1.88e-06	-0.011044	0.076506	0.00447443	0.014	0.0795328	30.8552
family.Methanobacteriaceae.id.121	CRP	rs10202904	T	G	-0.121754		0.0235357	3.01e-07	0.000144505	0.4124	0.00121036	0.9	0.0841545	33.8513
family.Methanobacteriaceae.id.121	CRP	rs4257531	G	A	0.164498		0.0364959	7.44e-06	-0.000599762	0.13387	0.00643057	0.93	0.0795878	27.2466
family.Methanobacteriaceae.id.121	CRP	rs56131665	G	A	0.178661		0.039298	6.18e-06	-0.000620079	0.099083	0.000778774	0.43	0.0755486	29.1014
family.Methanobacteriaceae.id.121	CRP	rs62241835	G	T	-0.203385		0.0417931	1.63e-06	-0.00244266	0.097078	0.00474962	0.61	0.0823235	30.2497
family.Methanobacteriaceae.id.121	CRP	rs6508769	T	C	0.153519		0.0344519	8.23e-06	0.00283188	0.15886	0.0024916	0.26	0.0773139	27.7185
family.Methanobacteriaceae.id.121	CRP	rs73068003	G	T	-0.15814		0.0351803	8.45e-06	0.0048887	0.130095	0.0028318	0.084	0.07322	29.0816
family.Methanobacteriaceae.id.121	CRP	rs73457410	A	G	0.21534		0.0436695	1.41e-06	0.00161871	0.078791	0.00258447	0.53	0.0814503	30.9202
family.Methanobacteriaceae.id.121	CRP	rs75208022	C	T	-0.227245		0.048763	5.92e-06	0.00647728	0.072221	0.00370482	0.08	0.0799318	27.7308
family.Methanobacteriaceae.id.121	CRP	rs894996	C	A	0.216999		0.0449076	1.88e-06	-0.011044	0.076506	0.00447443	0.014	0.0795328	30.8552
order.Methanobacteriales.id.120	CRP	rs10202904	T	G	-0.121754		0.0235357	3.01e-07	0.000144505	0.4124	0.00121036	0.9	0.0841545	33.8513
order.Methanobacteriales.id.120	CRP	rs4257531	G	A	0.164498		0.0364959	7.44e-06	-0.000599762	0.13387	0.00643057	0.93	0.0795878	27.2466
order.Methanobacteriales.id.120	CRP	rs56131665	G	A	0.178661		0.039298	6.18e-06	-0.000620079	0.099083	0.000778774	0.43	0.0755486	29.1014
order.Methanobacteriales.id.120	CRP	rs62241835	G	T	-0.203385		0.0417931	1.63e-06	-0.00244266	0.097078	0.00474962	0.61	0.0823235	30.2497
order.Methanobacteriales.id.120	CRP	rs6508769	T	C	0.153519		0.0344519	8.23e-06	0.00283188	0.15886	0.0024916	0.26	0.0773139	27.7185
order.Methanobacteriales.id.120	CRP	rs73068003	G	T	-0.15814		0.0351803	8.45e-06	0.0048887	0.130095	0.0028318	0.084	0.07322	29.0816
order.Methanobacteriales.id.120	CRP	rs73457410	A	G	0.21534		0.0436695	1.41e-06	0.00161871	0.078791	0.00258447	0.53	0.0814503	30.9202
order.Methanobacteriales.id.120	CRP	rs75208022	C	T	-0.227245		0.048763	5.92e-06	0.00647728	0.072221	0.00370482	0.08	0.0799318	27.7308
order.Methanobacteriales.id.120	CRP	rs894996	C	A	0.216999		0.0449076	1.88e-06	-0.011044	0.076506	0.00447443	0.014	0.0795328	30.8552
order.MollicutesRF9.id.11579	CRP	rs11779863	G	A	-0.0772768		0.0172171	6.69e-06	-0.000278903	0.218049	0.00183941	0.88	0.0442425	34.1822
order.MollicutesRF9.id.11579	CRP	rs12566890	T	G	-0.103134		0.0241775	8.11e-06	-0.000209555	0.079859	0.00167967	0.9	0.0438691	33.8346
order.MollicutesRF9.id.11579	CRP	rs13100746	C	T	0.0638979		0.0142685	7.29e-06	-0.00162548	0.381335	0.00159208	0.31	0.0440503	34.0467
order.MollicutesRF9.id.11579	CRP	rs17235252	T	C	-0.122002		0.0255463	2.16e-06	0.00735364	0.095123	0.00485116	0.13	0.048508	34.6525
order.MollicutesRF9.id.11579	CRP	rs3932485	C	T	0.0626209		0.0141623	9.93e-06	-0.00303707	0.398145	0.00290831	0.3	0.0433993	33.5206
order.MollicutesRF9.id.11579	CRP	rs74603314	T	C	0.230767		0.0489701	2.28e-06	-0.00831915	0.051087	0.00453625	0.067	0.0743521	23.0531
order.MollicutesRF9.id.11579	CRP	rs7706512	G	A	0.0657351		0.0138979	2.27e-06	0.000655284	0.510393	0.00331056	0.84	0.0464318	35.9769
order.MollicutesRF9.id.11579	CRP	rs949341	G	A	0.0656602		0.0147216	7.73e-06	-0.00281333	0.343219	0.00278508	0.31	0.043936	33.9411
order.NB1n.id.3953	CRP	rs11251024	G	A	0.104201		0.0206737	6.63e-07	-0.00225521	0.340639	0.00201296	0.26	0.0695056	29.2642
order.NB1n.id.3953	CRP	rs11606187	A	G	-0.154539		0.0326288	3.31e-06	-0.00173367	0.097263	0.00220992	0.43	0.0650554	27.2333
order.NB1n.id.3953	CRP	rs13385922	T	C	0.0929494		0.0201348	3.97e-06	-0.00217187	0.393062	0.0023265	0.35	0.0645048	27.0082
order.NB1n.id.3953	CRP	rs267959	A	G	0.0988612		0.0209676	2.62e-06	6.42725e-05	0.311402	0.000148553	0.67	0.065693	27.5461
order.NB1n.id.3953	CRP	rs4383094	T	C	0.149188		0.0320662	4.28e-06	0.00497935	0.114078	0.00306049	0.1	0.0643809	26.8734
order.NB1n.id.3953	CRP	rs60583455	T	C	0.108934		0.021177	2.6e-07	0.00142001	0.374893	0.00201253	0.48	0.0744648	29.4531
order.NB1n.id.3953	CRP	rs72671304	T	C	0.172322		0.0370028	3.8e-06	0.00333535	0.077346	0.00433599	0.44	0.0660614	26.5145
order.NB1n.id.3953	CRP	rs7911787	G	T	-0.223071		0.0470232	3.39e-06	-0.00272291	0.052553	0.0027429	0.32	0.0745114	23.9363
order.NB1n.id.3953	CRP	rs9542068	T	C	0.0990709		0.0218149	6.52e-06	0.00246773	0.274175	0.00200132	0.22	0.063045	26.361
class.Negativicutes.id.2164	CRP	rs1135612	G	A	0.0529785		0.0119177	9.26e-06	0.00124836	0.252697	0.00162115	0.44	0.0328912	51.4427
class.Negativicutes.id.2164	CRP	rs13086907	G	A	0.0625312		0.0131735	1.95e-06	-0.00145984	0.215927	0.00218598	0.5	0.0353	55.3449
class.Negativicutes.id.2164	CRP	rs1649999	A	G	0.0748989		0.0166458	7.58e-06	0.00556075	0.117683	0.00396462	0.16	0.0333272	51.7804
class.Negativicutes.id.2164	CRP	rs61249479	A	C	0.0777075		0.0168628	2.95e-06	0.00129177	0.085992	0.00501707	0.8	0.0346733	54.3331
class.Negativicutes.id.2164	CRP	rs71405394	G	A	-0.114178		0.02405	2.17e-06	-0.00205204	0.068433	0.00243913	0.4	0.0402218	48.3611
class.Negativicutes.id.2164	CRP	rs73232831	G	A	-0.151829		0.0314932	1.87e-06	-0.00135463	0.05962	0.00186494	0.47	0.0491916	40.3934
class.Negativicutes.id.2164	CRP	rs9423647	G	A	0.047817		0.0105282	6.06e-06	0.00110446	0.50448	0.00116773	0.34	0.0335623	52.5288
genus.Odoribacter.id.952	CRP	rs10093869	A	G	-0.0577795		0.0125389	3.67e-06	0.0031261	0.339997	0.00235908	0.19	0.038812	81.9697
genus.Odoribacter.id.952	CRP	rs10423795	C	T	0.0550695		0.0121164	6.58e-06	-6.29985e-05	0.408491	0.00035351	0.86	0.0378972	79.4945
genus.Odoribacter.id.952	CRP	rs28417404	A	G	-0.0726896		0.0161372	3.68e-06	0.00279061	0.160108	0.00333867	0.4	0.0381687	83.2783
genus.Odoribacter.id.952	CRP	rs4793970	A	G	-0.0576329		0.0129154	6.03e-06	-0.00554644	0.286959	0.0023074	0.016	0.037331	81.3188
genus.Odoribacter.id.952	CRP	rs74553962	T	G	0.121449		0.0264106	9.49e-06	0.00763823	0.067542	0.0055638	0.17	0.0407497	71.58
genus.Olsenella.id.822	CRP	rs1035588	A	G	-0.108148		0.0236848	4.86e-06	-0.000695855	0.366497	0.0016556	0.67	0.0746702	27.3412
genus.Olsenella.id.822	CRP	rs17148768	G	A	0.140434		0.0295602	2.2e-06	0.00261905	0.191312	0.00303078	0.39	0.0782878	28.0757
genus.Olsenella.id.822	CRP	rs2759329	G	A	-0.111131		0.0237218	3.43e-06	-0.00142116	0.38418	0.00288605	0.62	0.075851	27.8091
genus.Olsenella.id.822	CRP	rs7540303	C	T	0.108044		0.023638	5.32e-06	0.00151046	0.399556	0.0016718	0.37	0.0743609	27.2188
genus.Olsenella.id.822	CRP	rs8066522	G	A	-0.106529		0.0240379	9.7e-06	-0.00219105	0.348831	0.00197888	0.27	0.0722753	26.396
genus.Olsenella.id.822	CRP	rs9460691	C	A	0.119966		0.0268645	7.28e-06	0.000953975	0.231585	0.00296453	0.75	0.0732787	26.7914
genus.Oscillibacter.id.2063	CRP	rs11627628	T	C	0.143961		0.0290223	1.01e-06	-0.00545883	0.077492	0.00394794	0.17	0.0530502	33.8974
genus.Oscillibacter.id.2063	CRP	rs12649930	T	G	0.121589		0.0259612	4.09e-06	-0.00258681	0.085416	0.00485223	0.59	0.0491023	32.3806
genus.Oscillibacter.id.2063	CRP	rs133832	A	C	-0.0795527		0.0162411	1.15e-06	0.00107025	0.325085	0.00193124	0.58	0.0514569	34.5291
genus.Oscillibacter.id.2063	CRP	rs16866406	A	G	0.0988765		0.0208795	3.08e-06	-0.000290833	0.136399	0.00246	0.91	0.049347	33.0546
genus.Oscillibacter.id.2063	CRP	rs16934185	A	G	-0.129568		0.028157	4.38e-06	-0.0015771	0.090117	0.00504055	0.75	0.0498123	31.7425
genus.Oscillibacter.id.2063	CRP	rs234108	A	G	0.0749553		0.0152632	9.16e-07	-0.000292943	0.47834	0.00170051	0.86	0.0526179	34.431
genus.Oscillibacter.id.2063	CRP	rs36095275	C	T	-0.0752368		0.0156861	1.4e-06	0.00220897	0.375808	0.00231409	0.34	0.0517201	33.8115
genus.Oscillibacter.id.2063	CRP	rs4506202	A	G	-0.0711323		0.0152261	3.21e-06	-0.00492508	0.53767	0.00242964	0.043	0.0499205	32.5732
genus.Oscillibacter.id.2063	CRP	rs61883564	A	G	-0.101351		0.0221016	3.39e-06	-0.00435823	0.134968	0.00260458	0.094	0.0491382	32.9075
genus.Oscillibacter.id.2063	CRP	rs75453768	G	T	0.12212		0.0268629	5.35e-06	-0.000124228	0.093024	0.000802208	0.88	0.0500581	31.0191
genus.Oscillibacter.id.2063	CRP	rs761240	T	G	-0.17664		0.0388812	2.04e-06	0.00172359	0.0746007	0.00369383	0.64	0.065902	26.0536
genus.Oscillibacter.id.2063	CRP	rs9393920	A	G	-0.0744662		0.0151081	9.92e-07	-0.00425147	0.470055	0.00200715	0.034	0.0517534	34.7545
genus.Oscillospira.id.2064	CRP	rs12206468	G	A	-0.133016		0.0269733	1.04e-06	0.000917718	0.077079	0.0216933	0.97	0.0499415	62.7187
genus.Oscillospira.id.2064	CRP	rs1954532	T	C	-0.0826246		0.0175252	2.27e-06	0.00248582	0.203404	0.00201995	0.22	0.0476371	61.4744
genus.Oscillospira.id.2064	CRP	rs28889936	A	C	0.114051		0.0252838	3.37e-06	0.00228674	0.0731	0.00503752	0.65	0.0470214	60.1289
genus.Oscillospira.id.2064	CRP	rs62422654	C	T	0.0898456		0.0198088	6.47e-06	0.0029506	0.162737	0.00459197	0.52	0.0456164	58.312
genus.Oscillospira.id.2064	CRP	rs751183	T	C	-0.0774322		0.0172216	6.85e-06	0.00243564	0.201818	0.00213413	0.25	0.0453274	58.3523
genus.Oscillospira.id.2064	CRP	rs8076323	A	G	0.0715392		0.0156539	5.61e-06	0.00250966	0.255809	0.00234534	0.28	0.0449566	59.9238
genus.Parabacteroides.id.954	CRP	rs115602804	G	A	0.10308		0.0222736	1.93e-06	-8.02791e-05	0.055907	0.0085488	0.99	0.037171	105.439
genus.Parabacteroides.id.954	CRP	rs4236095	G	A	0.0761961		0.0157042	1.93e-06	0.0064205	0.139715	0.00278767	0.021	0.0371834	105.405
genus.Parabacteroides.id.954	CRP	rs60884758	C	T	-0.0702667		0.0142249	5.71e-07	-0.00280934	0.173957	0.00300781	0.35	0.0380169	113.855
genus.Parabacteroides.id.954	CRP	rs6657302	T	C	-0.10452		0.0225521	9.76e-06	-0.00204315	0.058335	0.00312501	0.51	0.0343668	98.1393
genus.Paraprevotella.id.962	CRP	rs10842464	T	C	-0.0758215		0.0172568	6.6e-06	-0.000906589	0.425181	0.00186401	0.63	0.053159	30.9394
genus.Paraprevotella.id.962	CRP	rs140997932	T	C	-0.162376		0.0354178	2.11e-06	0.00505561	0.071894	0.00308357	0.1	0.0602516	30.4446
genus.Paraprevotella.id.962	CRP	rs145020347	A	G	-0.12465		0.0262323	4.03e-06	0.00323123	0.118487	0.00339111	0.34	0.0556285	31.0159
genus.Paraprevotella.id.962	CRP	rs17109926	A	G	-0.0988335		0.0216172	6.75e-06	-0.00225058	0.185244	0.00339561	0.51	0.0530991	30.9069
genus.Paraprevotella.id.962	CRP	rs17785622	A	G	0.248065		0.0524304	1.93e-06	0.00518795	0.061394	0.00451899	0.25	0.0829113	22.7687
genus.Paraprevotella.id.962	CRP	rs2081023	A	G	-0.122561		0.0236507	2.64e-07	0.000960897	0.119523	0.00166855	0.56	0.0607111	35.619
genus.Paraprevotella.id.962	CRP	rs3008582	T	C	0.10572		0.0227246	4.36e-06	0.00254268	0.151563	0.00764095	0.74	0.054198	31.5656
genus.Paraprevotella.id.962	CRP	rs3801748	G	A	0.0779721		0.0171691	5.2e-06	0.000986654	0.369336	0.00137946	0.47	0.0537485	31.3063
genus.Paraprevotella.id.962	CRP	rs4756632	G	T	-0.138905		0.0289897	3.82e-06	-0.00164592	0.075508	0.0270252	0.95	0.0545069	31.7735
genus.Paraprevotella.id.962	CRP	rs7240324	T	G	-0.10229		0.0226948	5.96e-06	-0.00144002	0.182611	0.00244507	0.56	0.0544777	30.519
genus.Paraprevotella.id.962	CRP	rs9900242	A	G	-0.0852967		0.0175212	1.14e-06	-0.000915182	0.415007	0.0020152	0.65	0.0585376	32.9348
genus.Parasutterella.id.2892	CRP	rs10899911	A	G	-0.0717102		0.0148151	1.15e-06	0.000228302	0.282341	0.000730008	0.75	0.0455655	36.1875
genus.Parasutterella.id.2892	CRP	rs2090816	A	C	0.0840967		0.0177315	2.9e-06	-0.00396651	0.166977	0.00445097	0.37	0.043824	34.738
genus.Parasutterella.id.2892	CRP	rs55877868	A	C	-0.104458		0.0228089	2.87e-06	0.00208076	0.105237	0.00483144	0.67	0.0454629	33.5684
genus.Parasutterella.id.2892	CRP	rs6809952	G	A	-0.0684957		0.0150892	8.13e-06	-0.00224828	0.304637	0.00189711	0.24	0.0423786	32.6329
genus.Parasutterella.id.2892	CRP	rs7303158	C	T	0.0646859		0.0134256	1.33e-06	0.000452404	0.439843	0.00176131	0.8	0.0452955	35.963
genus.Parasutterella.id.2892	CRP	rs7572229	G	A	0.066273		0.0132736	6.32e-07	0.000894144	0.481797	0.00171995	0.6	0.0466675	37.0958
genus.Parasutterella.id.2892	CRP	rs823424	G	A	-0.0713448		0.0156958	4.95e-06	0.00012947	0.221265	0.000881726	0.88	0.0427843	33.88
family.Pasteurellaceae.id.3689	CRP	rs10965428	C	A	-0.119902		0.0258219	4.29e-06	0.000857712	0.078979	0.00495245	0.86	0.048778	32.4452
family.Pasteurellaceae.id.3689	CRP	rs35510	A	G	0.122729		0.0264958	4.02e-06	0.00568996	0.094878	0.00380039	0.13	0.0494875	32.1904
family.Pasteurellaceae.id.3689	CRP	rs6972479	A	G	-0.0781862		0.0175366	7.75e-06	0.00165735	0.256185	0.00237773	0.49	0.0481568	31.0823
family.Pasteurellaceae.id.3689	CRP	rs73139353	A	C	-0.222573		0.0484634	8.71e-06	-0.00254948	0.045974	0.0116779	0.83	0.0698391	21.6238
family.Pasteurellaceae.id.3689	CRP	rs76022354	C	T	0.24289		0.0500406	1.83e-06	-0.00231369	0.046174	0.00560176	0.68	0.0784309	22.3524
family.Pasteurellaceae.id.3689	CRP	rs78909003	T	C	-0.241159		0.0498372	2.05e-06	0.000916963	0.052646	0.00302025	0.76	0.0786312	22.0852
family.Pasteurellaceae.id.3689	CRP	rs9382510	C	T	-0.0881865		0.0169965	2.48e-07	0.00148791	0.23281	0.00207512	0.47	0.0531543	37.6728
family.Pasteurellaceae.id.3689	CRP	rs9895850	T	C	-0.176406		0.041017	9.08e-06	0.00158471	0.051393	0.00264593	0.55	0.0644315	23.2285
family.Pasteurellaceae.id.3689	CRP	rs9938097	T	C	-0.0710386		0.0158024	8.23e-06	-8.23441e-05	0.330252	0.000459641	0.86	0.0459691	32.3074
order.Pasteurellales.id.3688	CRP	rs10965428	C	A	-0.119902		0.0258219	4.29e-06	0.000857712	0.078979	0.00495245	0.86	0.048778	32.4452
order.Pasteurellales.id.3688	CRP	rs35510	A	G	0.122729		0.0264958	4.02e-06	0.00568996	0.094878	0.00380039	0.13	0.0494875	32.1904
order.Pasteurellales.id.3688	CRP	rs6972479	A	G	-0.0781862		0.0175366	7.75e-06	0.00165735	0.256185	0.00237773	0.49	0.0481568	31.0823
order.Pasteurellales.id.3688	CRP	rs73139353	A	C	-0.222573		0.0484634	8.71e-06	-0.00254948	0.045974	0.0116779	0.83	0.0698391	21.6238
order.Pasteurellales.id.3688	CRP	rs76022354	C	T	0.24289		0.0500406	1.83e-06	-0.00231369	0.046174	0.00560176	0.68	0.0784309	22.3524
order.Pasteurellales.id.3688	CRP	rs78909003	T	C	-0.241159		0.0498372	2.05e-06	0.000916963	0.052646	0.00302025	0.76	0.0786312	22.0852
order.Pasteurellales.id.3688	CRP	rs9382510	C	T	-0.0881865		0.0169965	2.48e-07	0.00148791	0.23281	0.00207512	0.47	0.0531543	37.6728
order.Pasteurellales.id.3688	CRP	rs9895850	T	C	-0.176406		0.041017	9.08e-06	0.00158471	0.051393	0.00264593	0.55	0.0644315	23.2285
order.Pasteurellales.id.3688	CRP	rs9938097	T	C	-0.0710386		0.0158024	8.23e-06	-8.23441e-05	0.330252	0.000459641	0.86	0.0459691	32.3074
family.Peptostreptococcaceae.id.2042	CRP	rs10805326	G	A	0.0566637		0.012276	4.03e-06	-0.00082766	0.309677	0.00139896	0.55	0.0363654	43.2529
family.Peptostreptococcaceae.id.2042	CRP	rs117020988	C	T	0.182411		0.0372126	1.03e-06	-0.00236114	0.051065	0.00797147	0.77	0.0590738	30.5662
family.Peptostreptococcaceae.id.2042	CRP	rs12986312	T	G	0.0571818		0.0125947	5.77e-06	0.000432036	0.302706	0.00374111	0.91	0.0358744	42.4053
family.Peptostreptococcaceae.id.2042	CRP	rs4692811	C	T	0.0642075		0.0126913	4.21e-07	0.000373298	0.266317	0.00294161	0.9	0.0399077	47.6412
family.Peptostreptococcaceae.id.2042	CRP	rs59865771	C	T	-0.0573764		0.0127192	7.69e-06	-0.0004075	0.247129	0.00121275	0.74	0.0353148	41.9026
family.Peptostreptococcaceae.id.2042	CRP	rs59987323	C	T	-0.0537078		0.011443	2.7e-06	1.477e-06	0.431458	4.11441e-06	0.72	0.0375784	43.4216
family.Peptostreptococcaceae.id.2042	CRP	rs6721459	A	G	0.0509823		0.0111975	5.08e-06	-0.000337053	0.526027	0.00137547	0.81	0.0359841	42.7824
family.Peptostreptococcaceae.id.2042	CRP	rs76982728	T	C	0.124203		0.0266923	3.24e-06	0.0063684	0.055145	0.00367788	0.083	0.0439986	36.7202
family.Peptostreptococcaceae.id.2042	CRP	rs77540684	T	G	0.106725		0.0245638	8.14e-06	0.00636198	0.05498	0.00552825	0.25	0.0383947	38.4447
family.Peptostreptococcaceae.id.2042	CRP	rs9573937	A	G	-0.0693637		0.0142907	1.71e-06	0.00269791	0.200943	0.00296986	0.36	0.0377462	44.9596
family.Porphyromonadaceae.id.943	CRP	rs12486680	A	C	0.0984639		0.0218573	4.29e-06	-0.000212085	0.05588	0.00735249	0.98	0.0351362	62.26
family.Porphyromonadaceae.id.943	CRP	rs17065783	A	G	-0.059133		0.0122235	1.79e-06	0.00106576	0.243445	0.0587041	0.99	0.0355602	66.4312
family.Porphyromonadaceae.id.943	CRP	rs1980561	A	G	-0.0485289		0.0109284	8.95e-06	-0.00448015	0.371174	0.00198633	0.024	0.0330695	61.6191
family.Porphyromonadaceae.id.943	CRP	rs35233670	T	C	-0.0473576		0.010602	7.91e-06	-0.000401088	0.431273	0.00388809	0.92	0.0332705	61.9926
genus.Prevotella9.id.11183	CRP	rs12648235	T	C	0.0785902		0.0177676	7.39e-06	-0.00201434	0.144373	0.00247057	0.41	0.0442098	31.6228
genus.Prevotella9.id.11183	CRP	rs2104588	T	C	0.105558		0.023773	8.13e-06	0.000677509	0.107906	0.00176338	0.7	0.0463272	29.9627
genus.Prevotella9.id.11183	CRP	rs2683313	A	G	-0.0724576		0.0151603	1.69e-06	-0.00272308	0.326078	0.00237393	0.25	0.0472424	33.8632
genus.Prevotella9.id.11183	CRP	rs4968431	G	T	0.0640113		0.0144162	8.58e-06	0.00248236	0.381134	0.00199932	0.21	0.0438949	31.3872
genus.Prevotella9.id.11183	CRP	rs7237249	C	T	-0.0823764		0.0182126	8.93e-06	0.00368659	0.185276	0.00300052	0.22	0.0438102	31.3239
genus.Prevotella9.id.11183	CRP	rs72815774	T	C	-0.176186		0.0393068	8.78e-06	0.00589335	0.079386	0.00485611	0.22	0.0586965	23.7454
genus.Prevotella9.id.11183	CRP	rs7976209	T	C	-0.0870786		0.0197951	7.28e-06	-0.00442542	0.146578	0.00255049	0.083	0.0442586	31.6346
genus.Prevotella9.id.11183	CRP	rs9428102	A	G	-0.0778844		0.0176068	4.62e-06	0.0028765	0.215216	0.00288941	0.32	0.0452028	32.3446
genus.Prevotella9.id.11183	CRP	rs9613013	G	A	0.0917591		0.0202697	6.1e-06	0.00428905	0.134374	0.00360631	0.23	0.0456934	31.1994
family.Rikenellaceae.id.967	CRP	rs10217435	C	T	-0.0883756		0.0197506	6.51e-06	0.00361331	0.063597	0.00527771	0.49	0.0339053	29.5084
family.Rikenellaceae.id.967	CRP	rs10832801	A	C	-0.0534763		0.0122666	7.5e-06	-0.000237393	0.285474	0.000606157	0.7	0.0341454	28.9167
family.Rikenellaceae.id.967	CRP	rs1939881	G	A	-0.105589		0.0206213	5.64e-07	0.00396029	0.060108	0.00395616	0.32	0.0378809	32.6453
family.Rikenellaceae.id.967	CRP	rs2447496	G	A	-0.0549203		0.0121904	6.09e-06	-0.00230472	0.258396	0.0027353	0.4	0.0344826	29.2125
family.Rikenellaceae.id.967	CRP	rs2833282	G	A	0.0711137		0.0156966	4.31e-06	0.00295087	0.12495	0.00334442	0.38	0.0345561	30.0968
family.Rikenellaceae.id.967	CRP	rs35909684	A	C	-0.0850181		0.0191539	7.1e-06	-0.00369253	0.088236	0.0059368	0.53	0.0338761	29.2917
family.Rikenellaceae.id.967	CRP	rs36021379	A	G	-0.0656005		0.0144903	7.2e-06	-0.0030228	0.181944	0.00250329	0.23	0.0342118	28.9749
family.Rikenellaceae.id.967	CRP	rs4264350	T	C	-0.0526393		0.0108555	1.35e-06	0.00126736	0.410889	0.00248446	0.61	0.0363448	31.6919
family.Rikenellaceae.id.967	CRP	rs59663348	G	A	0.0570915		0.0125048	6.12e-06	0.00155606	0.198951	0.00355792	0.66	0.0340047	29.5962
family.Rikenellaceae.id.967	CRP	rs67705352	T	G	-0.0549688		0.0110534	6.58e-07	-0.00142472	0.37398	0.00192455	0.46	0.037397	32.6598
family.Rikenellaceae.id.967	CRP	rs6837275	A	G	0.0570355		0.011887	1.45e-06	0.000621883	0.28277	0.009895	0.95	0.0367283	31.1875
family.Rikenellaceae.id.967	CRP	rs7242694	C	T	-0.0618674		0.0134882	5.81e-06	0.00432642	0.196057	0.00249784	0.083	0.0345584	29.279
family.Rikenellaceae.id.967	CRP	rs74474130	T	G	0.137747		0.0295688	3.61e-06	0.00251437	0.06129	0.00983768	0.8	0.0440442	24.2062
family.Rikenellaceae.id.967	CRP	rs77885767	C	T	-0.156209		0.0336482	2.85e-06	0.00163145	0.048254	0.00453627	0.72	0.0508168	21.5577
family.Rikenellaceae.id.967	CRP	rs7832304	T	G	-0.0724262		0.016063	8.71e-06	0.00306326	0.119072	0.00374369	0.41	0.0341877	28.47
genus.RikenellaceaeRC9gutgroup.id.11191	CRP	rs12501673	A	G	0.116395		0.0262253	6.29e-06	-0.00136266	0.35071	0.0018119	0.45	0.0781282	25.5944
genus.RikenellaceaeRC9gutgroup.id.11191	CRP	rs17582787	A	G	-0.157739		0.0339924	3.55e-06	-0.000541048	0.145127	0.00217592	0.8	0.0803612	26.2786
genus.RikenellaceaeRC9gutgroup.id.11191	CRP	rs2900503	G	T	-0.172329		0.0326671	1.55e-07	-0.00151354	0.157554	0.00433478	0.73	0.0909003	30.0695
genus.RikenellaceaeRC9gutgroup.id.11191	CRP	rs2998141	T	C	-0.136346		0.0293073	4.42e-06	0.00277263	0.20477	0.00220874	0.21	0.0794551	26.0352
genus.RikenellaceaeRC9gutgroup.id.11191	CRP	rs4270579	G	A	-0.118021		0.0271041	5.46e-06	-0.00104755	0.278694	0.00365787	0.77	0.078679	25.7669
genus.RikenellaceaeRC9gutgroup.id.11191	CRP	rs7712231	A	G	0.156284		0.0350462	7.97e-06	-0.00165611	0.148834	0.00300206	0.58	0.0772588	25.2857
genus.RikenellaceaeRC9gutgroup.id.11191	CRP	rs80309088	G	A	0.17405		0.0383423	4.56e-06	-0.00174	0.119943	0.00810465	0.83	0.0813155	25.4113
genus.RikenellaceaeRC9gutgroup.id.11191	CRP	rs9887954	G	A	-0.114849		0.0249013	4.81e-06	0.00480807	0.420893	0.00197806	0.015	0.0791501	25.9266
genus.Roseburia.id.2012	CRP	rs12740451	T	C	0.0697527		0.0153607	7.34e-06	0.00165735	0.140495	0.00251133	0.51	0.0335639	44.2107
genus.Roseburia.id.2012	CRP	rs2943022	T	C	0.0493786		0.0106763	4.11e-06	-0.00401816	0.421099	0.00203246	0.048	0.0344614	45.4785
genus.Roseburia.id.2012	CRP	rs302266	T	C	-0.0777312		0.0172985	8.13e-06	0.00527787	0.111535	0.00355141	0.14	0.0341562	43.0457
genus.Roseburia.id.2012	CRP	rs329182	T	C	0.0690327		0.0152884	5.9e-06	-0.0043582	0.13976	0.00374817	0.24	0.0338946	44.7042
genus.Roseburia.id.2012	CRP	rs55858165	A	C	0.179284		0.0404954	9.99e-06	-0.00710309	0.054323	0.00387122	0.067	0.0598133	24.684
genus.Roseburia.id.2012	CRP	rs6930661	C	T	-0.0961587		0.0204975	2.48e-06	0.00632606	0.075281	0.0041739	0.13	0.0361717	45.3835
genus.Roseburia.id.2012	CRP	rs75326254	C	T	-0.104628		0.0230897	7.5e-06	0.00210417	0.0633	0.00449451	0.64	0.03552	41.7684
genus.Ruminiclostridium6.id.11356	CRP	rs10829821	T	C	-0.097606		0.0216072	3.47e-06	-0.00215379	0.102152	0.00386649	0.58	0.0410031	34.1649
genus.Ruminiclostridium6.id.11356	CRP	rs11992182	A	C	0.0625299		0.0137876	4.65e-06	0.00313676	0.272079	0.00187495	0.094	0.0395813	34.4228
genus.Ruminiclostridium6.id.11356	CRP	rs1756364	G	T	0.0999189		0.0197169	2.54e-07	-0.00181048	0.111856	0.00373259	0.63	0.045308	38.3107
genus.Ruminiclostridium6.id.11356	CRP	rs792058	G	A	0.0554234		0.0125423	8.58e-06	0.000849403	0.441943	0.00538926	0.87	0.0391204	32.8657
genus.Ruminiclostridium6.id.11356	CRP	rs79968172	G	A	0.11614		0.0243083	1.66e-06	0.00191081	0.057786	0.00490933	0.7	0.0423282	35.3178
genus.Ruminiclostridium6.id.11356	CRP	rs9555756	A	C	-0.0804138		0.0176692	7.1e-06	-0.00282617	0.137881	0.00297055	0.34	0.0388274	33.7104
family.Ruminococcaceae.id.2050	CRP	rs10166469	T	C	-0.053336		0.0120209	8.52e-06	-0.00159802	0.261872	0.0113041	0.89	0.0328886	62.243
family.Ruminococcaceae.id.2050	CRP	rs1158100	A	G	-0.0490539		0.0109865	8.61e-06	0.00196421	0.374719	0.00170124	0.25	0.0328549	62.2416
family.Ruminococcaceae.id.2050	CRP	rs1612733	T	C	0.108708		0.0238006	4.22e-06	-0.00190289	0.05788	0.00364716	0.6	0.0375307	58.5108
family.Ruminococcaceae.id.2050	CRP	rs2113833	T	C	0.169146		0.0355009	1.14e-06	0.0013793	0.0431478	0.0153878	0.93	0.0755376	33.738
family.Ruminococcaceae.id.2050	CRP	rs3009418	C	A	0.0927607		0.0210123	8.69e-06	-0.00298293	0.0755383	0.00249743	0.23	0.0347134	58.963
family.Ruminococcaceae.id.2050	CRP	rs55793120	T	C	0.13822		0.0266152	1.44e-07	-0.00277888	0.058641	0.00530286	0.6	0.0472057	61.4055
family.Ruminococcaceae.id.2050	CRP	rs56199908	T	C	-0.199327		0.0410444	1.66e-06	-0.000259991	0.05955	0.0031329	0.93	0.063868	38.254
family.Ruminococcaceae.id.2050	CRP	rs76724913	T	G	0.0901053		0.0203104	9.6e-06	0.00802673	0.063468	0.0041147	0.051	0.0334351	60.5527
genus.RuminococcaceaeUCG014.id.11371	CRP	rs10791168	A	G	-0.0664624		0.0150069	9.76e-06	0.00435174	0.178327	0.0031006	0.16	0.0368404	50.0408
genus.RuminococcaceaeUCG014.id.11371	CRP	rs115777838	T	C	-0.18835		0.0386643	4.62e-07	-0.00647473	0.050609	0.00649065	0.32	0.0668684	36.8854
genus.RuminococcaceaeUCG014.id.11371	CRP	rs12638134	T	G	0.0582548		0.0119657	1.21e-06	0.00179202	0.402405	0.00206598	0.39	0.0404327	55.1259
genus.RuminococcaceaeUCG014.id.11371	CRP	rs34402072	C	T	-0.0688023		0.0156083	9.8e-06	0.00117116	0.188757	0.00588764	0.84	0.0375432	49.1177
genus.RuminococcaceaeUCG014.id.11371	CRP	rs56105232	G	A	0.139276		0.0299132	2.91e-06	-0.00028258	0.060021	0.0016801	0.87	0.048766	42.7745
genus.RuminococcaceaeUCG014.id.11371	CRP	rs72809222	T	C	0.0671775		0.0139838	2.41e-06	-0.00767141	0.262591	0.00284148	0.0069	0.0399532	52.6252
genus.RuminococcaceaeUCG014.id.11371	CRP	rs73186226	G	A	-0.0993852		0.0216819	6.72e-06	-0.00544282	0.08074	0.00328111	0.097	0.0383717	49.8713
genus.RuminococcaceaeUCG014.id.11371	CRP	rs853612	A	G	-0.0528257		0.0119367	9.75e-06	0.000298768	0.402616	0.00138362	0.83	0.0368422	50.0434
genus.RuminococcaceaeUCG014.id.11371	CRP	rs995642	C	T	0.060048		0.0126417	1.9e-06	0.00157028	0.301777	0.00275391	0.57	0.0396832	54.0581
genus.Ruminococcus2.id.11374	CRP	rs12406309	A	C	-0.063193		0.0142275	9.79e-06	0.00399016	0.201886	0.00230215	0.083	0.0356939	37.8121
genus.Ruminococcus2.id.11374	CRP	rs12986628	C	T	0.0665937		0.0140168	2.14e-06	-0.00328797	0.22793	0.00237759	0.17	0.0390625	39.8319
genus.Ruminococcus2.id.11374	CRP	rs1819812	G	T	0.0842356		0.0184893	5.28e-06	0.00277978	0.118092	0.00276881	0.32	0.0373327	38.3978
genus.Ruminococcus2.id.11374	CRP	rs2368224	T	G	0.199648		0.0438453	3.63e-06	-0.00474323	0.030921	0.0046973	0.31	0.084081	18.4211
genus.Ruminococcus2.id.11374	CRP	rs2846589	G	T	0.0522093		0.0116382	7.59e-06	0.00242951	0.468433	0.00320743	0.45	0.0366336	37.7935
genus.Ruminococcus2.id.11374	CRP	rs2997412	A	G	-0.0568439		0.0122325	4.22e-06	0.000744254	0.336756	0.00222188	0.74	0.0371373	39.3925
genus.Ruminococcus2.id.11374	CRP	rs4400279	A	G	0.0546114		0.0120077	5.8e-06	-0.00343069	0.368297	0.00257048	0.18	0.0366028	38.7964
genus.Ruminococcus2.id.11374	CRP	rs4799823	C	T	0.0837001		0.0182263	5.4e-06	0.00413463	0.110516	0.0035028	0.24	0.0375703	38.0844
genus.Ruminococcus2.id.11374	CRP	rs55707116	C	A	0.0865521		0.0189141	8.01e-06	0.000758739	0.100576	0.00427375	0.86	0.0360455	38.1911
genus.Ruminococcus2.id.11374	CRP	rs58681734	A	G	0.0723875		0.0160787	4.18e-06	0.000494772	0.144964	0.00105497	0.64	0.0371509	39.4126
genus.Ruminococcus2.id.11374	CRP	rs75140805	T	G	0.0836825		0.0176445	3.95e-06	-0.00015073	0.135307	0.00342961	0.96	0.0386421	38.14
genus.Ruminococcus2.id.11374	CRP	rs78120384	A	G	-0.192815		0.0392045	3.31e-07	0.00302315	0.048356	0.00401821	0.45	0.0654013	28.2991
genus.Ruminococcusgauvreauiigroup.id.11342	CRP	rs10931481	G	A	0.0610096		0.0130484	3.38e-06	-0.0029865	0.315772	0.00215646	0.17	0.0401521	46.6041
genus.Ruminococcusgauvreauiigroup.id.11342	CRP	rs12079579	A	G	0.0955324		0.0213436	5.04e-06	-0.000946158	0.088501	0.00187633	0.61	0.0400305	45.081
genus.Ruminococcusgauvreauiigroup.id.11342	CRP	rs12539819	C	T	0.110654		0.0240684	4.49e-06	0.00264927	0.098473	0.00461491	0.57	0.0421084	43.399
genus.Ruminococcusgauvreauiigroup.id.11342	CRP	rs1391597	C	T	0.0590284		0.0124874	1.86e-06	0.000874266	0.413233	0.00183831	0.63	0.0412039	47.8773
genus.Ruminococcusgauvreauiigroup.id.11342	CRP	rs2047242	A	G	-0.067603		0.0133738	2.46e-07	0.00118321	0.330554	0.0021479	0.58	0.0446154	51.9759
genus.Ruminococcusgauvreauiigroup.id.11342	CRP	rs431418	A	G	-0.094737		0.0210157	5.54e-06	0.000488466	0.0988275	0.0534942	0.99	0.0393995	45.3768
genus.Ruminococcusgauvreauiigroup.id.11342	CRP	rs9870933	A	G	0.0621643		0.0126072	8.49e-07	-0.00144465	0.374848	0.00217635	0.51	0.042548	49.5086
genus.Ruminococcusgnavusgroup.id.14376	CRP	rs12136548	C	T	0.0901946		0.0196476	3.1e-06	-0.000276477	0.313019	0.00181383	0.88	0.0582583	32.9314
genus.Ruminococcusgnavusgroup.id.14376	CRP	rs12989336	G	A	-0.0846861		0.0187936	7.12e-06	0.000322175	0.338176	0.00330355	0.92	0.0560882	31.6318
genus.Ruminococcusgnavusgroup.id.14376	CRP	rs13163520	G	A	-0.127377		0.0233883	5.61e-08	-0.000436692	0.173243	0.00124462	0.73	0.0682149	38.5139
genus.Ruminococcusgnavusgroup.id.14376	CRP	rs2909242	C	A	-0.0909965		0.018351	7.41e-07	-0.00122541	0.353779	0.00184902	0.51	0.0618268	35.0814
genus.Ruminococcusgnavusgroup.id.14376	CRP	rs4388134	C	T	-0.0904997		0.0203544	9.12e-06	0.0028965	0.22688	0.003267	0.38	0.0554356	31.2324
genus.Ruminococcusgnavusgroup.id.14376	CRP	rs78399089	T	C	0.144445		0.0326618	6.63e-06	-0.00455349	0.082815	0.00316312	0.15	0.0583981	30.6533
genus.Ruminococcusgnavusgroup.id.14376	CRP	rs9872758	T	C	0.0849233		0.0176643	1.66e-06	0.00195573	0.487918	0.00257318	0.45	0.0598541	33.8749
genus.Ruminococcustorquesgroup.id.14377	CRP	rs10967781	C	A	0.0507994		0.0113322	8.37e-06	-0.000755991	0.339876	0.00281063	0.79	0.0333968	61.4311
genus.Ruminococcustorquesgroup.id.14377	CRP	rs12434631	A	G	0.074697		0.0153401	2.77e-06	0.0021412	0.143083	0.00246676	0.39	0.0355728	63.9658
genus.Ruminococcustorquesgroup.id.14377	CRP	rs1475330	T	C	0.0523492		0.01182	8.13e-06	-0.00258614	0.286379	0.00221135	0.24	0.0338628	60.7832
genus.Ruminococcustorquesgroup.id.14377	CRP	rs158487	A	G	0.0531781		0.0116341	7.52e-06	0.00120057	0.302681	0.00168147	0.48	0.0335619	61.7697
genus.Ruminococcustorquesgroup.id.14377	CRP	rs35866622	T	C	-0.0612024		0.0109421	2.21e-08	0.018622	0.500411	0.00213142	2.4e-18	0.0425934	76.649
genus.Ruminococcustorquesgroup.id.14377	CRP	rs4073731	T	C	0.0651948		0.0142221	4.05e-06	-0.00653703	0.15187	0.00254412	0.01	0.0345433	63.6227
genus.Ruminococcustorquesgroup.id.14377	CRP	rs8141465	A	G	0.0480778		0.0107442	9.65e-06	-0.000316715	0.501102	0.000898259	0.72	0.0331674	60.9947
order.Selenomonadales.id.2165	CRP	rs1135612	G	A	0.0529785		0.0119177	9.26e-06	0.00124836	0.252697	0.00162115	0.44	0.0328912	51.4427
order.Selenomonadales.id.2165	CRP	rs13086907	G	A	0.0625312		0.0131735	1.95e-06	-0.00145984	0.215927	0.00218598	0.5	0.0353	55.3449
order.Selenomonadales.id.2165	CRP	rs1649999	A	G	0.0748989		0.0166458	7.58e-06	0.00556075	0.117683	0.00396462	0.16	0.0333272	51.7804
order.Selenomonadales.id.2165	CRP	rs61249479	A	C	0.0777075		0.0168628	2.95e-06	0.00129177	0.085992	0.00501707	0.8	0.0346733	54.3331
order.Selenomonadales.id.2165	CRP	rs71405394	G	A	-0.114178		0.02405	2.17e-06	-0.00205204	0.068433	0.00243913	0.4	0.0402218	48.3611
order.Selenomonadales.id.2165	CRP	rs73232831	G	A	-0.151829		0.0314932	1.87e-06	-0.00135463	0.05962	0.00186494	0.47	0.0491916	40.3934
order.Selenomonadales.id.2165	CRP	rs9423647	G	A	0.047817		0.0105282	6.06e-06	0.00110446	0.50448	0.00116773	0.34	0.0335623	52.5288
genus.Sellimonas.id.14369	CRP	rs113379006	T	C	-0.162759		0.0357025	7.21e-06	0.00208722	0.143773	0.00251065	0.41	0.0798072	27.2588
genus.Sellimonas.id.14369	CRP	rs13417181	T	C	0.166509		0.0337521	7.62e-07	-0.000374484	0.20424	0.00233783	0.87	0.0894384	29.8206
genus.Sellimonas.id.14369	CRP	rs17657328	C	T	0.114571		0.0253618	8.25e-06	-0.0027236	0.454301	0.00226792	0.23	0.0792965	27.0694
genus.Sellimonas.id.14369	CRP	rs2187447	A	C	0.243457		0.0527695	3.98e-06	0.000387955	0.069483	0.00124385	0.76	0.0837081	27.5619
genus.Sellimonas.id.14369	CRP	rs41816	A	G	0.132201		0.0291087	8.39e-06	-0.00146773	0.256114	0.00237734	0.54	0.0792326	27.0457
genus.Sellimonas.id.14369	CRP	rs553697	T	C	-0.153767		0.0339099	6.13e-06	0.00150892	0.170932	0.00371029	0.68	0.0818144	27.0521
genus.Sellimonas.id.14369	CRP	rs56203279	T	C	-0.124045		0.0269115	3.72e-06	-0.00338082	0.320616	0.00240752	0.16	0.0822719	28.1761
family.Streptococcaceae.id.1850	CRP	rs2370083	G	T	-0.0842751		0.0184509	4.26e-06	0.00366279	0.104434	0.00366087	0.32	0.0357714	38.2555
family.Streptococcaceae.id.1850	CRP	rs28718126	A	G	0.109069		0.0246868	9.41e-06	0.00202674	0.058506	0.00771101	0.79	0.0380788	33.4305
family.Streptococcaceae.id.1850	CRP	rs35344081	G	A	0.0609349		0.0129703	2.64e-06	-0.00251914	0.235472	0.0033441	0.45	0.0364202	39.2307
family.Streptococcaceae.id.1850	CRP	rs4968759	A	G	-0.0544035		0.0111271	8.92e-07	0.000862407	0.429315	0.0034438	0.8	0.0381021	41.1142
family.Streptococcaceae.id.1850	CRP	rs57646748	G	A	-0.088021		0.019876	7.88e-06	0.00185726	0.071014	0.00338152	0.58	0.0351425	36.748
family.Streptococcaceae.id.1850	CRP	rs6806351	T	C	-0.0619209		0.0135744	6.94e-06	0.00328335	0.234202	0.00247899	0.19	0.035314	37.0209
family.Streptococcaceae.id.1850	CRP	rs77558518	A	G	-0.104239		0.022806	3.72e-06	-0.000815186	0.071111	0.00516047	0.87	0.0375635	36.9415
family.Streptococcaceae.id.1850	CRP	rs9903102	C	A	-0.0693015		0.0154096	4.92e-06	-0.00108967	0.140989	0.00199939	0.59	0.0354229	38.1147
genus.Streptococcus.id.1853	CRP	rs11764382	A	G	-0.0695345		0.0143671	1.29e-06	-0.00233924	0.181952	0.00174338	0.18	0.0378085	37.8356
genus.Streptococcus.id.1853	CRP	rs1918540	G	A	0.059639		0.0128148	2.44e-06	-0.00115573	0.261028	0.00293357	0.69	0.0368236	36.7809
genus.Streptococcus.id.1853	CRP	rs2370083	G	T	-0.0816836		0.0185851	9.75e-06	0.00366279	0.104434	0.00366087	0.32	0.0346575	34.3369
genus.Streptococcus.id.1853	CRP	rs4968759	A	G	-0.0515109		0.0112068	3.78e-06	0.000862407	0.429315	0.0034438	0.8	0.0361091	36.0648
genus.Streptococcus.id.1853	CRP	rs57646748	G	A	-0.0907696		0.0200344	5.48e-06	0.00185726	0.071014	0.00338152	0.58	0.0359953	34.9694
genus.Streptococcus.id.1853	CRP	rs6806351	T	C	-0.0633829		0.0136647	4.94e-06	0.00328335	0.234202	0.00247899	0.19	0.0361294	35.1795
genus.Streptococcus.id.1853	CRP	rs71481756	T	G	0.0931048		0.0207949	6.51e-06	-0.00199636	0.091265	0.00329526	0.54	0.0374027	33.1602
genus.Streptococcus.id.1853	CRP	rs77558518	A	G	-0.103999		0.0229714	4.71e-06	-0.000815186	0.071111	0.00516047	0.87	0.0374273	34.1503
genus.Streptococcus.id.1853	CRP	rs9903102	C	A	-0.0709483		0.0155275	4.18e-06	-0.00108967	0.140989	0.00199939	0.59	0.035946	35.8957
genus.Subdoligranulum.id.2070	CRP	rs10065321	T	C	-0.0512828		0.0108105	2.1e-06	0.00218787	0.416875	0.00326537	0.5	0.0357582	59.2572
genus.Subdoligranulum.id.2070	CRP	rs1667315	G	A	0.0485017		0.0107452	6.72e-06	0.00216285	0.430286	0.00128751	0.093	0.033944	56.1357
genus.Subdoligranulum.id.2070	CRP	rs2114677	C	T	-0.104176		0.0230829	2.72e-06	-0.0109324	0.055393	0.0047578	0.022	0.037588	55.2253
genus.Subdoligranulum.id.2070	CRP	rs2171249	C	T	0.106744		0.0233213	4.51e-06	0.00225321	0.080291	0.0085475	0.79	0.0378445	52.4453
genus.Subdoligranulum.id.2070	CRP	rs3761728	T	G	-0.0543458		0.0118866	3.87e-06	0.00239992	0.301437	0.00177493	0.18	0.0348329	57.6063
genus.Subdoligranulum.id.2070	CRP	rs4347804	A	G	0.166063		0.0357483	2.18e-06	0.00114187	0.0432917	0.026202	0.97	0.0720496	30.3517
genus.Subdoligranulum.id.2070	CRP	rs75158211	T	C	-0.072343		0.015933	7.52e-06	0.0023215	0.127915	0.00403135	0.56	0.0341749	55.1767
genus.Subdoligranulum.id.2070	CRP	rs76528319	G	T	-0.143279		0.0310662	7.41e-06	-0.00715003	0.04319	0.00538313	0.18	0.0486794	39.336
genus.Sutterella.id.2896	CRP	rs11591622	T	G	-0.0688382		0.0151375	6.5e-06	-0.00242646	0.24517	0.0024953	0.33	0.0401547	43.8949
genus.Sutterella.id.2896	CRP	rs13173038	A	G	-0.0718076		0.0151627	2.73e-06	-0.000452329	0.207963	0.00235996	0.85	0.0407401	46.8306
genus.Sutterella.id.2896	CRP	rs2050185	G	A	0.0575138		0.0128766	7.97e-06	-0.000892268	0.372428	0.00234281	0.7	0.0387973	44.5006
genus.Sutterella.id.2896	CRP	rs607327	C	T	0.0578334		0.0129053	6.63e-06	-0.00125378	0.370056	0.00174191	0.47	0.0391262	44.9203
genus.Sutterella.id.2896	CRP	rs62501473	G	A	0.0694233		0.0149416	5.52e-06	0.00369928	0.246419	0.00251659	0.14	0.040211	44.5106
genus.Sutterella.id.2896	CRP	rs7638039	T	C	0.0645624		0.0143887	8.66e-06	-0.000147588	0.245912	0.0048817	0.98	0.038653	44.3049
genus.Sutterella.id.2896	CRP	rs9350083	T	G	-0.0593069		0.0133929	8.23e-06	-0.00370009	0.30583	0.00293225	0.21	0.0387216	44.4471
genus.Tyzzerella3.id.11335	CRP	rs112102233	A	G	-0.216348		0.0477575	6.18e-06	-0.00874598	0.045929	0.00647282	0.18	0.0727096	23.1795
genus.Tyzzerella3.id.11335	CRP	rs1232220	G	T	-0.143869		0.031828	7.91e-06	0.00270153	0.131699	0.00299828	0.37	0.0631342	25.8462
genus.Tyzzerella3.id.11335	CRP	rs191093	G	A	0.159008		0.0353306	6.76e-06	-0.00453255	0.087563	0.00389095	0.24	0.0661596	25.107
genus.Tyzzerella3.id.11335	CRP	rs4904512	T	C	-0.117151		0.0250306	3.09e-06	-6.25546e-05	0.182004	0.00234809	0.98	0.0634534	28.0495
genus.Tyzzerella3.id.11335	CRP	rs55799124	A	G	-0.11435		0.0238604	1.34e-06	0.00463214	0.229392	0.00279789	0.098	0.0659549	29.0487
genus.Tyzzerella3.id.11335	CRP	rs67476743	T	G	0.132164		0.022208	3.74e-09	-0.00148318	0.300716	0.00158172	0.35	0.0836832	34.6616
genus.Tyzzerella3.id.11335	CRP	rs6920448	C	T	-0.141081		0.0305446	4.15e-06	-0.000858504	0.120905	0.00229464	0.71	0.0649889	26.7117
genus.Tyzzerella3.id.11335	CRP	rs7019909	T	C	0.144156		0.0301626	1.76e-06	-0.00292154	0.103455	0.00245522	0.23	0.0650069	28.784
genus.Tyzzerella3.id.11335	CRP	rs7333521	T	C	-0.207191		0.0453121	4.88e-06	0.00490221	0.055009	0.00424524	0.25	0.0693446	24.7665
genus.Tyzzerella3.id.11335	CRP	rs75091807	G	T	-0.184966		0.0383029	1.71e-06	-0.0010983	0.08698	0.0028584	0.7	0.0703221	26.8061
genus.Tyzzerella3.id.11335	CRP	rs7561370	T	C	0.131341		0.0286292	1.52e-06	0.00394632	0.130294	0.00399925	0.32	0.0654059	28.973
phylum.Verrucomicrobia.id.3982	CRP	rs11252894	A	C	0.0784055		0.0162769	1.11e-06	-0.000574637	0.192362	0.00496819	0.91	0.0437604	47.1664
phylum.Verrucomicrobia.id.3982	CRP	rs11729256	T	C	0.0696984		0.0146953	2.23e-06	-0.00311888	0.258912	0.0020689	0.13	0.0425136	45.7481
phylum.Verrucomicrobia.id.3982	CRP	rs2602429	C	T	0.0764148		0.0153487	8.71e-07	0.00378934	0.220293	0.00251917	0.13	0.0446908	47.1362
phylum.Verrucomicrobia.id.3982	CRP	rs3995795	C	T	0.0610914		0.0138592	9.72e-06	-0.0015893	0.324945	0.00181552	0.38	0.0401932	42.1939
phylum.Verrucomicrobia.id.3982	CRP	rs45598138	C	A	-0.143901		0.03054	2.19e-06	-0.00101797	0.050798	0.00965454	0.92	0.0474915	41.2129
phylum.Verrucomicrobia.id.3982	CRP	rs61779207	G	A	-0.0755253		0.0164385	5.28e-06	0.000891922	0.182279	0.00559628	0.87	0.0414028	43.4574
phylum.Verrucomicrobia.id.3982	CRP	rs76430504	T	C	-0.11753		0.025458	3.5e-06	0.000486201	0.062725	0.00111564	0.66	0.0430128	43.4891
phylum.Verrucomicrobia.id.3982	CRP	rs9349825	A	G	-0.0660243		0.0143911	6.27e-06	0.00292891	0.263313	0.00232099	0.21	0.0405961	43.5833
family.Actinomycetaceae.id.421	CRP	rs2889192	G	T	0.0887537		0.0195009	3.64e-06	-0.00249797	0.228745	0.0022862	0.27	0.0527122	85.7383
family.Actinomycetaceae.id.421	CRP	rs34583783	G	T	0.123756		0.026427	5.48e-06	0.00219231	0.108561	0.00353707	0.54	0.0517411	84.0727
family.Actinomycetaceae.id.421	CRP	rs35011108	A	G	0.241826		0.0503796	1.83e-06	0.00201385	0.050689	0.00340615	0.55	0.0790962	62.2529
family.Actinomycetaceae.id.421	CRP	rs4073240	G	A	0.0747546		0.0164684	6.05e-06	-0.00105044	0.388612	0.00281385	0.71	0.0515037	83.666
family.Actinomycetaceae.id.421	CRP	rs58484246	T	C	0.0761407		0.0169007	6.12e-06	-0.00310159	0.347426	0.00164937	0.06	0.051476	83.6186
order.Actinomycetales.id.420	CRP	rs2889192	G	T	0.0884052		0.0194997	3.97e-06	-0.00249797	0.228745	0.0022862	0.27	0.0525042	85.3924
order.Actinomycetales.id.420	CRP	rs34583783	G	T	0.123688		0.0264254	5.54e-06	0.00219231	0.108561	0.00353707	0.54	0.0517117	84.0332
order.Actinomycetales.id.420	CRP	rs35011108	A	G	0.241546		0.0503803	1.88e-06	0.00201385	0.050689	0.00340615	0.55	0.0790065	62.1762
order.Actinomycetales.id.420	CRP	rs4073240	G	A	0.074973		0.0164672	5.68e-06	-0.00105044	0.388612	0.00281385	0.71	0.0516519	83.9307
order.Actinomycetales.id.420	CRP	rs58484246	T	C	0.075828		0.0168997	6.67e-06	-0.00310159	0.347426	0.00164937	0.06	0.0512653	83.2686
genus.Adlercreutzia.id.812	CRP	rs11604400	C	T	-0.102524		0.0234834	9.74e-06	-0.0042621	0.114319	0.00318736	0.18	0.0490997	52.2675
genus.Adlercreutzia.id.812	CRP	rs13231526	C	A	0.143237		0.0311654	4.81e-06	-0.00229804	0.076036	0.00336187	0.49	0.0509393	53.9552
genus.Adlercreutzia.id.812	CRP	rs2717140	C	T	-0.119225		0.0251081	2.05e-06	0.00432163	0.105815	0.00303629	0.15	0.0522729	56.7694
genus.Adlercreutzia.id.812	CRP	rs55719207	G	A	-0.0699243		0.0158036	9.61e-06	0.00120954	0.428631	0.00185213	0.51	0.0487252	52.7192
genus.Adlercreutzia.id.812	CRP	rs6664405	T	C	-0.0953084		0.0210752	5.23e-06	-0.00142317	0.167648	0.00353179	0.69	0.0507439	53.7371
genus.Adlercreutzia.id.812	CRP	rs7680684	C	T	-0.083381		0.0168901	9.77e-07	0.00182403	0.292601	0.00233704	0.44	0.0538974	58.6341
genus.Adlercreutzia.id.812	CRP	rs9490822	C	T	-0.0734512		0.0155789	2.54e-06	-0.000609973	0.458483	0.0010544	0.56	0.0517942	56.2211
genus.Adlercreutzia.id.812	CRP	rs9915817	T	C	0.0749219		0.016833	8.22e-06	-0.000713424	0.313993	0.0012099	0.56	0.0490947	53.1396
genus.Akkermansia.id.4037	CRP	rs111862613	T	C	0.0911199		0.0196748	3.39e-06	0.00152553	0.171015	0.00477099	0.75	0.0430813	43.5464
genus.Akkermansia.id.4037	CRP	rs117107102	A	G	0.204406		0.0431629	3.01e-06	0.00948339	0.042151	0.00529443	0.073	0.0661621	29.2905
genus.Akkermansia.id.4037	CRP	rs11729256	T	C	0.0750473		0.0150184	6.58e-07	-0.00311888	0.258912	0.0020689	0.13	0.0456486	47.2222
genus.Akkermansia.id.4037	CRP	rs12908520	G	A	0.061772		0.0130954	2.26e-06	7.25424e-05	0.430962	0.000151759	0.63	0.0434011	44.7993
genus.Akkermansia.id.4037	CRP	rs2602429	C	T	0.0745352		0.0156201	2.72e-06	0.00378934	0.220293	0.00251917	0.13	0.043372	44.1143
genus.Akkermansia.id.4037	CRP	rs3995795	C	T	0.0641175		0.0140999	5.22e-06	-0.0015893	0.324945	0.00181552	0.38	0.0421235	42.7886
genus.Akkermansia.id.4037	CRP	rs4242783	G	A	0.0685454		0.0147701	3e-06	0.000992277	0.26027	0.00204532	0.63	0.0431865	43.9171
genus.Akkermansia.id.4037	CRP	rs4936098	A	G	0.0649225		0.0135934	1.1e-06	0.000858716	0.377276	0.00225037	0.7	0.0447326	46.2185
genus.Akkermansia.id.4037	CRP	rs61779207	G	A	-0.0760539		0.0167769	6.32e-06	0.000891922	0.182279	0.00559628	0.87	0.0419285	42.2208
genus.Akkermansia.id.4037	CRP	rs74542928	T	C	0.112623		0.0236434	1.48e-06	-0.00956824	0.099295	0.0036672	0.0091	0.0454384	44.4358
genus.Akkermansia.id.4037	CRP	rs9349825	A	G	-0.0703407		0.0147133	2.6e-06	0.00292891	0.263313	0.00232099	0.21	0.0431485	44.508
genus.Akkermansia.id.4037	CRP	rs941682	G	A	-0.0632957		0.0143777	9.17e-06	-0.00184223	0.272732	0.00211962	0.38	0.040809	41.8184
family.Alcaligenaceae.id.2875	CRP	rs112135816	T	G	-0.0775052		0.0171554	5.28e-06	-0.00489266	0.120589	0.00285288	0.086	0.0365111	39.2311
family.Alcaligenaceae.id.2875	CRP	rs1153990	A	G	-0.058727		0.0128306	5.97e-06	-0.00194732	0.23509	0.0034738	0.58	0.0349137	40.4986
family.Alcaligenaceae.id.2875	CRP	rs147968	C	T	0.0489475		0.0110321	9.13e-06	-0.00089259	0.429318	0.00387385	0.82	0.0342131	39.662
family.Alcaligenaceae.id.2875	CRP	rs2040996	T	C	-0.0490922		0.0110231	7.8e-06	-0.00615686	0.427648	0.00210887	0.0035	0.0344827	39.9642
family.Alcaligenaceae.id.2875	CRP	rs28480294	T	C	-0.0516967		0.0115503	6.61e-06	0.00100123	0.357369	0.00247921	0.69	0.0352014	39.7963
family.Alcaligenaceae.id.2875	CRP	rs4033856	C	T	0.081834		0.0168931	1.03e-06	-0.00205931	0.118428	0.00195734	0.29	0.0390772	42.312
family.Alcaligenaceae.id.2875	CRP	rs6087811	T	G	-0.0927044		0.0200457	3.37e-06	-0.0099965	0.07395	0.00406446	0.014	0.0368796	40.4668
family.Alcaligenaceae.id.2875	CRP	rs62191117	A	G	0.0684302		0.0133636	2.76e-07	0.000982289	0.212666	0.00146633	0.5	0.0397694	46.0331
family.Alcaligenaceae.id.2875	CRP	rs62395635	T	C	0.110583		0.0238514	3.35e-06	0.00343038	0.06442	0.00297421	0.25	0.0381939	39.144
family.Alcaligenaceae.id.2875	CRP	rs6969323	A	C	-0.0593564		0.0129137	3.89e-06	-0.00287879	0.236719	0.0022861	0.21	0.035603	41.3327
family.Alcaligenaceae.id.2875	CRP	rs74776516	T	G	-0.0944052		0.0213287	6.85e-06	-0.00347546	0.078333	0.00354463	0.33	0.0373439	37.4633
family.Alcaligenaceae.id.2875	CRP	rs7638039	T	C	0.0603335		0.0127779	2.7e-06	-0.000147588	0.245912	0.0048817	0.98	0.0362033	42.0082
family.Alcaligenaceae.id.2875	CRP	rs79846372	A	G	0.0882459		0.0198328	6.99e-06	0.00110011	0.083949	0.00280402	0.69	0.0353151	39.4633
family.Alcaligenaceae.id.2875	CRP	rs9537886	A	C	-0.0570888		0.0110683	2.35e-07	-0.00427424	0.454065	0.00200328	0.033	0.0398607	46.4724
family.Alcaligenaceae.id.2875	CRP	rs9964679	A	G	0.0537051		0.0116008	4.47e-06	-0.00116327	0.298987	0.00253676	0.65	0.0353801	41.0644
genus.Allisonella.id.2174	CRP	rs1901739	T	G	0.115769		0.0248626	3.59e-06	0.00132942	0.46428	0.00205495	0.52	0.0816569	35.6004
genus.Allisonella.id.2174	CRP	rs35110698	T	C	-0.146322		0.0320852	5.72e-06	0.00231506	0.165138	0.00190653	0.22	0.0799474	34.7904
genus.Allisonella.id.2174	CRP	rs35778461	C	T	0.146679		0.0297186	1.21e-06	-0.00192966	0.193666	0.00352819	0.58	0.0855231	37.4436
genus.Allisonella.id.2174	CRP	rs594561	C	T	0.112231		0.0251681	9.41e-06	0.0058165	0.440101	0.00208068	0.0052	0.078082	33.9098
genus.Allisonella.id.2174	CRP	rs602075	A	G	0.168974		0.0296976	3.57e-08	0.00256821	0.262861	0.00190258	0.18	0.0970459	43.0307
genus.Allisonella.id.2174	CRP	rs6742198	G	A	0.149152		0.0316484	3.35e-06	0.00369842	0.206386	0.00235236	0.12	0.0822922	35.566
genus.Allisonella.id.2174	CRP	rs76904847	G	A	0.148523		0.0334857	6.09e-06	0.00113366	0.187869	0.00247485	0.65	0.0800888	34.5307
genus.Allisonella.id.2174	CRP	rs7898615	T	G	0.167966		0.0373586	8.87e-06	0.00211852	0.125911	0.00208248	0.31	0.0783056	34.0152
genus.Alloprevotella.id.961	CRP	rs12675596	G	T	0.145669		0.0290678	9.64e-07	0.000761375	0.24369	0.00294091	0.8	0.0891803	48.9724
genus.Alloprevotella.id.961	CRP	rs2154444	T	G	0.138234		0.0308961	8.37e-06	-0.000975453	0.197069	0.114738	0.99	0.0811238	44.1724
genus.Alloprevotella.id.961	CRP	rs34619204	G	A	-0.156037		0.0344392	8.84e-06	0.00248356	0.201892	0.0024392	0.31	0.0809915	44.0059
genus.Alloprevotella.id.961	CRP	rs4364940	A	G	0.126418		0.0282207	8.58e-06	0.00312902	0.26266	0.00230851	0.18	0.0810408	44.1085
genus.Alloprevotella.id.961	CRP	rs4680035	A	G	-0.119599		0.0259446	4.99e-06	0.00238044	0.527269	0.00301	0.43	0.0831422	45.3408
genus.Alloprevotella.id.961	CRP	rs58212166	A	G	-0.161506		0.0359102	7.94e-06	-0.00483529	0.134969	0.00286252	0.091	0.0813829	44.2669
class.Alphaproteobacteria.id.2379	CRP	rs140912403	C	T	-0.160677		0.0317708	6.2e-07	-0.00219904	0.060497	0.00355762	0.54	0.0539737	69.3765
class.Alphaproteobacteria.id.2379	CRP	rs34569731	A	G	0.0705145		0.0157564	7.38e-06	-0.00158055	0.332257	0.00280037	0.57	0.0469305	64.063
class.Alphaproteobacteria.id.2379	CRP	rs55876211	C	T	-0.080811		0.0184159	7.54e-06	-0.000333866	0.182027	0.00400843	0.93	0.0457101	65.5608
class.Alphaproteobacteria.id.2379	CRP	rs62285697	C	T	0.0805256		0.0180912	9.76e-06	-0.00322342	0.218887	0.00297281	0.28	0.0463029	63.1648
class.Alphaproteobacteria.id.2379	CRP	rs76784716	A	G	0.133271		0.0267738	5.09e-07	0.00840513	0.067045	0.00493194	0.088	0.0512563	73.9763
class.Alphaproteobacteria.id.2379	CRP	rs7960664	G	A	0.0969489		0.0215149	8.84e-06	-0.000284588	0.147656	0.00207375	0.89	0.045346	65.0613
class.Alphaproteobacteria.id.2379	CRP	rs9813022	A	G	-0.0751277		0.0153867	1.05e-06	0.000268856	0.293187	0.000734163	0.71	0.0498207	71.7957
genus.Anaerofilum.id.2053	CRP	rs10794359	T	C	-0.0953524		0.02006	2.23e-06	-1.14711e-05	0.462432	5.14291e-05	0.82	0.0668937	32.4687
genus.Anaerofilum.id.2053	CRP	rs1563175	A	C	0.0923834		0.0202157	5.54e-06	0.000695794	0.414527	0.00244173	0.78	0.0638762	31.2577
genus.Anaerofilum.id.2053	CRP	rs17012738	T	G	0.0903417		0.0200239	7.24e-06	-0.00117499	0.437036	0.00339607	0.73	0.0630804	30.8421
genus.Anaerofilum.id.2053	CRP	rs17096874	C	T	-0.126337		0.0268919	2.86e-06	0.00194387	0.165966	0.00438743	0.66	0.0658039	32.2675
genus.Anaerofilum.id.2053	CRP	rs356049	G	A	0.132603		0.0289802	6.56e-06	0.00136751	0.153178	0.00361117	0.7	0.0637349	30.8311
genus.Anaerofilum.id.2053	CRP	rs4244069	G	A	-0.146775		0.0326594	9.81e-06	0.000531375	0.106607	0.0100742	0.96	0.0622951	30.3058
genus.Anaerofilum.id.2053	CRP	rs4506496	G	A	0.10309		0.0212861	1.49e-06	-0.00153353	0.33132	0.00263763	0.56	0.0684438	32.8823
genus.Anaerofilum.id.2053	CRP	rs712981	A	C	0.10076		0.0202902	6.83e-07	-0.00245216	0.405897	0.00211283	0.25	0.0698083	34.3785
genus.Anaerofilum.id.2053	CRP	rs79598899	C	T	0.182586		0.0357284	3.75e-07	-0.0032443	0.087049	0.00573951	0.57	0.0739647	34.1055
genus.Anaerofilum.id.2053	CRP	rs816292	T	C	-0.113003		0.02204	2.64e-07	0.000516031	0.263928	0.00332281	0.88	0.0725952	35.6164
genus.Anaerofilum.id.2053	CRP	rs9299345	T	C	-0.1364		0.0302372	8.04e-06	0.00632175	0.133098	0.00312976	0.043	0.0627662	30.6782
genus.Anaerostipes.id.1991	CRP	rs10502061	A	G	0.0835752		0.0192017	7.94e-06	0.000953178	0.082278	0.00369499	0.8	0.0344288	46.1092
genus.Anaerostipes.id.1991	CRP	rs2014785	T	C	0.0515687		0.0112199	4.68e-06	-0.00214679	0.414355	0.00202639	0.29	0.0356956	46.7865
genus.Anaerostipes.id.1991	CRP	rs2396460	T	C	-0.0512653		0.0109555	2.91e-06	0.00218371	0.459879	0.00208039	0.29	0.0359557	48.4801
genus.Anaerostipes.id.1991	CRP	rs2804244	A	G	-0.053089		0.0110983	2.04e-06	0.00125091	0.468125	0.00241754	0.6	0.0364965	49.2776
genus.Anaerostipes.id.1991	CRP	rs3900776	G	A	-0.110013		0.0236302	2.75e-06	-0.0022305	0.070439	0.00381221	0.56	0.0386681	45.4216
genus.Anaerostipes.id.1991	CRP	rs60983350	G	A	-0.0539901		0.0116575	4.42e-06	-0.00259329	0.400667	0.00277003	0.35	0.035899	46.7738
genus.Anaerostipes.id.1991	CRP	rs62157625	T	C	0.088573		0.0185548	1.45e-06	0.00069972	0.114909	0.015442	0.96	0.0390482	47.5148
genus.Anaerostipes.id.1991	CRP	rs62215703	G	A	0.0644965		0.0136702	1.98e-06	-0.00407301	0.206205	0.00317043	0.2	0.0381245	47.3675
genus.Anaerostipes.id.1991	CRP	rs6474958	A	G	-0.0500065		0.0112001	6.74e-06	-0.00138857	0.416763	0.00299075	0.64	0.0346025	46.6066
genus.Anaerostipes.id.1991	CRP	rs6726833	C	A	-0.0877497		0.0189408	3.32e-06	-0.000660412	0.074008	0.00181638	0.72	0.0357348	48.2053
genus.Anaerostipes.id.1991	CRP	rs7193624	C	T	0.0750642		0.0150723	5.35e-07	-0.003906	0.150232	0.0025425	0.12	0.0385229	52.1232
genus.Anaerostipes.id.1991	CRP	rs78735375	A	C	-0.137429		0.0305304	5.33e-06	-0.00477976	0.054961	0.00462423	0.3	0.0446989	37.2379
family.BacteroidalesS24.7group.id.11173	CRP	rs10872669	A	G	-0.123071		0.0275665	9.49e-06	0.00342418	0.113376	0.00354903	0.33	0.0515661	44.4503
family.BacteroidalesS24.7group.id.11173	CRP	rs12748533	G	T	-0.0821108		0.0172701	2.59e-06	-0.00120783	0.294208	0.0023776	0.61	0.0527011	49.0683
family.BacteroidalesS24.7group.id.11173	CRP	rs17043785	T	C	-0.176187		0.0347133	5.12e-07	0.001027	0.051757	0.00747751	0.89	0.0695183	43.1504
family.BacteroidalesS24.7group.id.11173	CRP	rs61508842	T	C	0.122574		0.0272389	7.83e-06	0.00599697	0.101803	0.00331812	0.071	0.0513277	45.484
family.BacteroidalesS24.7group.id.11173	CRP	rs689695	C	A	0.0814578		0.0167057	1.28e-06	-0.00325369	0.362075	0.00184391	0.078	0.0542694	50.6505
family.BacteroidalesS24.7group.id.11173	CRP	rs7217209	C	T	0.0843019		0.0187308	8.43e-06	0.0031721	0.257052	0.00292813	0.28	0.0505857	45.792
family.BacteroidalesS24.7group.id.11173	CRP	rs738193	T	C	0.0847328		0.0165856	3.82e-07	-0.000377074	0.36619	0.00237379	0.87	0.0575366	52.6922
family.BacteroidalesS24.7group.id.11173	CRP	rs78609301	A	G	-0.0867065		0.0195709	7.09e-06	-0.00218257	0.198481	0.00224386	0.33	0.0503347	46.7777
family.BacteroidalesS24.7group.id.11173	CRP	rs941000	C	T	0.0850266		0.0163382	3.16e-07	-0.00408511	0.417109	0.0021482	0.057	0.0579431	53.0873
genus.Blautia.id.1992	CRP	rs11149971	C	T	0.117605		0.02339	1.04e-06	-0.00349409	0.0541587	0.00329612	0.29	0.0382956	49.7481
genus.Blautia.id.1992	CRP	rs113271346	C	T	0.0782682		0.0172116	6.85e-06	-0.00308429	0.105282	0.00230136	0.18	0.0340306	47.2915
genus.Blautia.id.1992	CRP	rs115043014	G	A	-0.206605		0.043992	5.19e-06	0.00437374	0.04761	0.00412872	0.29	0.0650338	26.1536
genus.Blautia.id.1992	CRP	rs117001700	T	C	0.196414		0.0441122	8.84e-06	0.000196511	0.053064	0.00142658	0.89	0.0630185	25.6146
genus.Blautia.id.1992	CRP	rs12453000	C	T	0.0625335		0.0129987	1.26e-06	-0.00436738	0.21159	0.00197668	0.027	0.0362973	51.5742
genus.Blautia.id.1992	CRP	rs16892041	T	C	-0.0622605		0.0141804	8.82e-06	-0.00175118	0.156402	0.00216611	0.42	0.0328678	47.7407
genus.Blautia.id.1992	CRP	rs2788271	T	G	-0.0575596		0.0133492	7.16e-06	0.0017275	0.167123	0.00322977	0.59	0.0331976	48.2363
genus.Blautia.id.1992	CRP	rs3005511	A	G	0.0501085		0.0110768	6.19e-06	0.000225699	0.335044	0.0017272	0.9	0.0334261	48.5799
genus.Blautia.id.1992	CRP	rs4926264	T	C	0.0826207		0.0178239	5.1e-06	-0.000373756	0.071428	0.00104446	0.72	0.033728	49.0339
genus.Blautia.id.1992	CRP	rs67794373	C	T	0.0601709		0.0123443	1e-06	0.000899373	0.225615	0.00178345	0.61	0.0362917	52.5595
genus.Blautia.id.1992	CRP	rs682885	A	G	-0.0493376		0.0107359	4.49e-06	0.00236148	0.403665	0.00224921	0.29	0.033927	49.328
genus.Blautia.id.1992	CRP	rs72973581	A	G	0.125169		0.0265408	1.74e-06	0.00388541	0.063828	0.00746973	0.6	0.0423076	43.327
genus.Blautia.id.1992	CRP	rs7860714	A	G	-0.0502178		0.0109853	4.09e-06	0.00439894	0.370491	0.00226527	0.052	0.0341756	49.3973
genus.Butyricicoccus.id.2055	CRP	rs10084203	A	G	0.0549699		0.0123563	8.59e-06	-0.00288372	0.248643	0.00267921	0.28	0.0339873	75.3182
genus.Butyricicoccus.id.2055	CRP	rs12034718	A	G	0.0701199		0.0158214	9.58e-06	-0.00454995	0.150966	0.00272621	0.095	0.03473	72.9845
genus.Butyricicoccus.id.2055	CRP	rs12585793	T	C	-0.262206		0.0564729	5.79e-06	-0.00666107	0.043053	0.00490128	0.17	0.0808752	34.3827
genus.Butyricicoccus.id.2055	CRP	rs2017189	G	T	-0.0506956		0.011024	3.87e-06	0.000159657	0.434024	0.00211563	0.94	0.0352742	78.2651
genus.Butyricicoccus.id.2055	CRP	rs4962426	G	T	0.0614216		0.0135979	7.38e-06	-0.00300251	0.217836	0.00453176	0.51	0.0344837	75.3593
genus.Butyricicoccus.id.2055	CRP	rs56221232	T	C	0.0828027		0.0167401	7.62e-07	-0.0027978	0.116882	0.00369868	0.45	0.0377671	84.0134
genus.Butyricicoccus.id.2055	CRP	rs62478070	T	G	0.224039		0.0494959	5.94e-06	-0.00579842	0.051901	0.00551695	0.29	0.0714703	38.4665
genus.Butyricicoccus.id.2055	CRP	rs7322368	T	C	0.0815733		0.0183167	5.52e-06	-0.00395625	0.0946414	0.0066582	0.55	0.0347063	76.9644
genus.Butyrivibrio.id.1993	CRP	rs1007475	G	T	0.118065		0.0261271	7.92e-06	0.00218779	0.309483	0.00233715	0.35	0.0756254	18.9041
genus.Butyrivibrio.id.1993	CRP	rs11761679	T	C	0.154775		0.0321539	2.2e-06	0.00204218	0.169036	0.00745829	0.78	0.0801276	20.1276
genus.Butyrivibrio.id.1993	CRP	rs142855850	A	G	0.205013		0.0457138	6.86e-06	0.00162157	0.106745	0.00410997	0.69	0.0790017	18.4023
genus.Butyrivibrio.id.1993	CRP	rs16934069	T	C	-0.133784		0.0299444	8.86e-06	-0.000684114	0.204068	0.00334383	0.84	0.0752192	18.7943
genus.Butyrivibrio.id.1993	CRP	rs16941336	C	T	0.127488		0.0267936	1.53e-06	0.00297045	0.266968	0.00205879	0.15	0.0813617	20.465
genus.Butyrivibrio.id.1993	CRP	rs17163238	G	A	0.140987		0.0309117	5.51e-06	-0.000861588	0.203837	0.00187788	0.65	0.0769256	19.2562
genus.Butyrivibrio.id.1993	CRP	rs4537857	T	C	-0.12459		0.0260992	1.8e-06	0.00107527	0.295843	0.00762275	0.89	0.0808116	20.3145
genus.Butyrivibrio.id.1993	CRP	rs486484	A	G	-0.108349		0.0240008	6.61e-06	-0.00254383	0.489305	0.00315247	0.42	0.0765616	19.0139
genus.Butyrivibrio.id.1993	CRP	rs4928024	A	G	-0.17471		0.0389333	8.19e-06	-0.000121622	0.0942659	0.00487779	0.98	0.075515	18.8688
genus.Butyrivibrio.id.1993	CRP	rs72723662	C	T	0.224078		0.0449336	7.86e-07	0.00644953	0.09487	0.00352139	0.067	0.088952	19.8984
genus.Butyrivibrio.id.1993	CRP	rs74622183	A	G	-0.201027		0.0428204	2.46e-06	0.000738329	0.079552	0.0024948	0.77	0.0797902	20.0124
genus.Butyrivibrio.id.1993	CRP	rs77356209	T	C	0.216874		0.0483299	6.66e-06	-0.00121625	0.063964	0.030958	0.97	0.0773997	18.8088
genus.Butyrivibrio.id.1993	CRP	rs7752361	A	G	-0.11923		0.0239975	7.69e-07	0.00117372	0.440419	0.00342704	0.73	0.083664	21.0909
genus.Butyrivibrio.id.1993	CRP	rs7763512	G	A	0.119846		0.0253367	3.11e-06	0.00187364	0.407489	0.00209236	0.37	0.0815838	19.2053
genus.Butyrivibrio.id.1993	CRP	rs9349693	A	G	0.117973		0.0259861	5.55e-06	0.00683493	0.30352	0.00239785	0.0044	0.0768999	19.2493
genus.Catenibacterium.id.2153	CRP	rs12404911	C	T	0.140717		0.0304142	2.8e-06	-6.38654e-05	0.19091	0.000294256	0.83	0.0822116	57.9197
genus.Catenibacterium.id.2153	CRP	rs212393	G	A	-0.135254		0.0286209	3.62e-06	0.00416167	0.320659	0.00205596	0.043	0.0812866	57.2104
genus.Catenibacterium.id.2153	CRP	rs73128290	A	G	0.129726		0.0284563	4.29e-06	0.00420533	0.270808	0.00280694	0.13	0.0806697	56.7381
genus.Catenibacterium.id.2153	CRP	rs77285108	G	A	-0.161826		0.0353447	3.63e-06	-0.00472077	0.162842	0.00308057	0.13	0.081642	56.9671
genus.Catenibacterium.id.2153	CRP	rs7742829	C	T	0.11411		0.0251099	5.61e-06	0.00562619	0.400758	0.00199558	0.0048	0.079686	55.9863
family.Clostridiaceae1.id.1869	CRP	rs10875374	C	T	-0.0536759		0.0119436	8.1e-06	0.00144768	0.450433	0.00200476	0.47	0.0373692	55.2872
family.Clostridiaceae1.id.1869	CRP	rs12186080	G	A	0.0748236		0.016246	5.34e-06	0.00308338	0.165245	0.00227624	0.18	0.0381213	56.4084
family.Clostridiaceae1.id.1869	CRP	rs12341505	G	A	0.0814503		0.0179338	4.54e-06	-0.00201588	0.140655	0.00882622	0.82	0.0383981	56.8582
family.Clostridiaceae1.id.1869	CRP	rs2795528	G	A	-0.180969		0.0390911	3.81e-06	0.00587139	0.057743	0.00405971	0.15	0.0576822	39.1764
family.Clostridiaceae1.id.1869	CRP	rs2817172	C	T	0.0563367		0.012392	5.27e-06	0.00272561	0.368637	0.00225623	0.23	0.0387684	55.5695
family.Clostridiaceae1.id.1869	CRP	rs4723021	T	C	-0.106376		0.0241944	7.42e-06	0.00428922	0.060872	0.00320821	0.18	0.0383007	54.4462
family.Clostridiaceae1.id.1869	CRP	rs550843	T	C	-0.0734787		0.0168383	7.09e-06	0.000961538	0.123437	0.00344795	0.78	0.0376323	55.6174
family.Clostridiaceae1.id.1869	CRP	rs56188186	A	G	0.0967774		0.0217471	8.24e-06	-0.00150327	0.091321	0.00245188	0.54	0.038772	53.2716
family.Clostridiaceae1.id.1869	CRP	rs62397761	A	G	0.0615805		0.0136198	9.08e-06	-0.00133972	0.267575	0.00188923	0.48	0.0371705	54.9626
family.Clostridiaceae1.id.1869	CRP	rs881532	A	G	-0.0533035		0.0119011	7.9e-06	0.00181796	0.488059	0.00188552	0.33	0.0374179	55.3505
genus.Clostridiumsensustricto1.id.1873	CRP	rs11264403	G	A	-0.139062		0.0334454	7.76e-06	0.008863	0.045314	0.00556912	0.11	0.0523642	57.4443
genus.Clostridiumsensustricto1.id.1873	CRP	rs115807074	A	G	-0.22736		0.0492575	4.32e-06	0.00837925	0.046717	0.00508591	0.099	0.0705971	45.8037
genus.Clostridiumsensustricto1.id.1873	CRP	rs116847295	C	T	0.110021		0.0246032	4.58e-06	0.000554355	0.059013	0.0226262	0.98	0.0403243	77.4465
genus.Clostridiumsensustricto1.id.1873	CRP	rs12341505	G	A	0.0810718		0.0180121	4.82e-06	-0.00201588	0.140655	0.00882622	0.82	0.0384718	80.6509
genus.Clostridiumsensustricto1.id.1873	CRP	rs2795528	G	A	-0.184315		0.0392204	2.72e-06	0.00587139	0.057743	0.00405971	0.15	0.0587534	56.696
genus.Clostridiumsensustricto1.id.1873	CRP	rs2817172	C	T	0.058139		0.0124492	2.77e-06	0.00272561	0.368637	0.00225623	0.23	0.0400943	81.4496
genus.Clostridiumsensustricto1.id.1873	CRP	rs550843	T	C	-0.0783246		0.0169209	2.05e-06	0.000961538	0.123437	0.00344795	0.78	0.0399737	83.8355
genus.Collinsella.id.815	CRP	rs10890671	T	C	-0.0537401		0.0118848	6.52e-06	-0.00065636	0.484639	0.000919881	0.48	0.0376495	62.2656
genus.Collinsella.id.815	CRP	rs11597285	G	T	-0.0537947		0.0120548	9.38e-06	-0.00084744	0.43434	0.0022161	0.7	0.0370004	61.1508
genus.Collinsella.id.815	CRP	rs1496626	T	C	-0.0722307		0.01616	6.78e-06	7.17228e-05	0.133451	0.000429269	0.87	0.0375802	62.1465
genus.Collinsella.id.815	CRP	rs149807560	C	A	-0.104264		0.0235841	7.1e-06	0.00387444	0.07427	0.00495222	0.43	0.0386773	60.1848
genus.Collinsella.id.815	CRP	rs2103510	G	A	0.0786551		0.0168217	2.42e-06	-0.00115017	0.132734	0.00269609	0.67	0.0393682	65.2244
genus.Collinsella.id.815	CRP	rs62448871	C	A	-0.0540309		0.0120324	6.78e-06	0.00309783	0.427335	0.00156553	0.048	0.0375802	62.1465
genus.Collinsella.id.815	CRP	rs73052258	G	A	0.0930178		0.0202658	1.72e-06	0.00289328	0.097873	0.00520313	0.58	0.0399443	66.2187
genus.Collinsella.id.815	CRP	rs75672793	A	G	-0.108908		0.0240522	6.14e-06	0.000778025	0.080235	0.0120323	0.95	0.0402669	58.6969
genus.Collinsella.id.815	CRP	rs9541268	C	A	0.09597		0.0197312	8.79e-07	0.0022498	0.11889	0.00213045	0.29	0.0432519	64.817
genus.Coprobacter.id.949	CRP	rs11532348	C	T	-0.103931		0.0226826	5.71e-06	-0.00101235	0.212041	0.00171154	0.55	0.056836	34.798
genus.Coprobacter.id.949	CRP	rs12684609	T	C	0.100827		0.0220366	6.1e-06	0.00655599	0.192772	0.0034968	0.061	0.0566614	34.6847
genus.Coprobacter.id.949	CRP	rs12996055	A	C	0.0921817		0.0209405	8.08e-06	0.00505558	0.269808	0.00218535	0.021	0.0550304	34.7187
genus.Coprobacter.id.949	CRP	rs143662916	C	T	0.253264		0.0540141	3.07e-06	0.00394305	0.05985	0.00579777	0.5	0.0839217	25.5758
genus.Coprobacter.id.949	CRP	rs189356	G	A	0.0781125		0.0171916	6.26e-06	-0.000281316	0.498999	0.000566232	0.62	0.0549	35.6509
genus.Coprobacter.id.949	CRP	rs213863	C	T	-0.0887412		0.0188377	2.35e-06	-0.00363087	0.2816	0.00200489	0.07	0.0572193	37.4415
genus.Coprobacter.id.949	CRP	rs28402691	T	C	0.110695		0.0251199	9.56e-06	0.00410623	0.138993	0.00355509	0.25	0.0553608	33.9644
genus.Coprobacter.id.949	CRP	rs305411	A	G	0.129218		0.0264518	1.01e-06	-0.00154608	0.116962	0.00453139	0.73	0.0593552	38.8068
genus.Coprobacter.id.949	CRP	rs3828477	G	T	-0.091218		0.019569	2.89e-06	-0.0011622	0.248171	0.00540534	0.83	0.0567081	37.0869
genus.Coprobacter.id.949	CRP	rs72821405	T	C	-0.147365		0.0319978	4.76e-06	-0.00119438	0.088105	0.00185399	0.52	0.0581743	34.6179
genus.Coprobacter.id.949	CRP	rs74919520	G	A	0.125703		0.0276296	5.76e-06	0.00266472	0.113539	0.00418509	0.52	0.0567107	34.8424
phylum.Cyanobacteria.id.1500	CRP	rs12555298	G	A	0.0974327		0.0219351	8.09e-06	-0.00155334	0.183647	0.00309563	0.62	0.0529506	49.5303
phylum.Cyanobacteria.id.1500	CRP	rs2585223	T	C	0.111364		0.0247743	8.86e-06	0.00109126	0.14465	0.00409831	0.79	0.0534196	48.6887
phylum.Cyanobacteria.id.1500	CRP	rs584122	C	T	-0.151774		0.0326827	4.23e-06	0.00282482	0.06765	0.00812646	0.73	0.0552541	50.539
phylum.Cyanobacteria.id.1500	CRP	rs61972390	T	C	0.107346		0.0242469	9.11e-06	-0.00267929	0.158715	0.00235106	0.25	0.0550659	47.1808
phylum.Cyanobacteria.id.1500	CRP	rs76531781	T	C	-0.231868		0.0493393	2.87e-06	0.00311572	0.051504	0.00395152	0.43	0.0772883	38.206
phylum.Cyanobacteria.id.1500	CRP	rs789068	G	A	-0.111385		0.0212922	1.57e-07	0.00125106	0.165402	0.00367917	0.73	0.0621437	58.8153
phylum.Cyanobacteria.id.1500	CRP	rs9864379	T	C	-0.138933		0.0268045	2.03e-07	0.00217894	0.108486	0.00206906	0.29	0.0624102	57.5201
genus.Dialister.id.2183	CRP	rs10138457	T	C	-0.113054		0.0261933	7.88e-06	-0.00630119	0.066475	0.00395432	0.11	0.0426522	44.3743
genus.Dialister.id.2183	CRP	rs10938938	G	A	-0.0773514		0.0170915	7.37e-06	0.00110939	0.192187	0.00113218	0.33	0.0419687	45.3564
genus.Dialister.id.2183	CRP	rs11071887	T	C	0.0662403		0.0146315	5.91e-06	-0.00139907	0.271985	0.00224416	0.53	0.0413548	46.9703
genus.Dialister.id.2183	CRP	rs11166701	G	A	-0.0655301		0.013186	5.51e-07	0.00265349	0.508053	0.00232888	0.25	0.0462364	51.598
genus.Dialister.id.2183	CRP	rs2314294	T	C	0.0865932		0.0193719	8.08e-06	0.000864547	0.140629	0.00648257	0.89	0.0418988	45.0311
genus.Dialister.id.2183	CRP	rs2435610	A	C	0.0647131		0.0143314	5.93e-06	-0.00128132	0.282925	0.00222164	0.56	0.0413569	46.9532
genus.Dialister.id.2183	CRP	rs4747450	C	A	0.0668509		0.0147685	5.84e-06	-0.00515982	0.2668	0.0020402	0.011	0.0413812	46.9938
genus.Dialister.id.2183	CRP	rs4753063	G	A	-0.0596297		0.0130052	4.86e-06	0.00389947	0.44805	0.00207043	0.06	0.0417303	47.4153
genus.Dialister.id.2183	CRP	rs75416973	A	G	0.0727223		0.016451	9.46e-06	-0.000509395	0.188405	0.00515428	0.92	0.041466	44.7935
genus.Dialister.id.2183	CRP	rs764177	C	A	-0.0601454		0.0135366	9.61e-06	0.000822582	0.316427	0.00491092	0.87	0.0404095	45.8476
genus.Dialister.id.2183	CRP	rs76680460	G	A	-0.161296		0.0364332	8.19e-06	0.00933973	0.056136	0.00495607	0.059	0.0526239	36.1763
genus.Dorea.id.1997	CRP	rs11150408	T	G	0.0488254		0.0109063	7.06e-06	0.00112047	0.459544	0.00234809	0.63	0.0342277	55.4262
genus.Dorea.id.1997	CRP	rs12537781	T	C	-0.055544		0.0125223	9.15e-06	-0.00229943	0.261666	0.00276661	0.41	0.0334256	55.3179
genus.Dorea.id.1997	CRP	rs13279148	G	A	0.0715309		0.0150878	2.25e-06	0.00305444	0.156506	0.00697914	0.66	0.0356366	59.1021
genus.Dorea.id.1997	CRP	rs1899291	C	T	0.0697217		0.0150285	4.57e-06	-0.000686159	0.128248	0.00220094	0.76	0.0345336	57.2204
genus.Dorea.id.1997	CRP	rs3005511	A	G	0.0516127		0.0112852	5.29e-06	0.000225699	0.335044	0.0017272	0.9	0.0343017	56.8257
genus.Dorea.id.1997	CRP	rs345219	T	G	-0.0497368		0.0112621	8.8e-06	-0.00158344	0.375159	0.00178066	0.37	0.0338688	54.8245
genus.Dorea.id.1997	CRP	rs3752849	G	A	0.163846		0.036608	7.68e-06	-0.000693736	0.038135	0.00548229	0.9	0.0612835	31.5146
genus.Dorea.id.1997	CRP	rs4793307	C	T	0.0574165		0.0122472	4.01e-06	-0.00363814	0.263592	0.00299225	0.22	0.0347477	57.5584
genus.Dorea.id.1997	CRP	rs62503162	A	G	-0.0974091		0.0194379	7.47e-07	0.00223139	0.089537	0.0028561	0.43	0.0388572	59.5323
genus.Dorea.id.1997	CRP	rs73729431	C	T	-0.13745		0.0299983	3.17e-06	0.00210974	0.055662	0.00333617	0.53	0.0475449	43.4924
genus.Dorea.id.1997	CRP	rs78772518	A	C	0.13826		0.0283609	3.38e-06	0.00756507	0.05271	0.00565157	0.18	0.0445721	45.9983
family.Enterobacteriaceae.id.3469	CRP	rs11026530	T	C	0.0822408		0.0186379	9.43e-06	-0.00340591	0.116493	0.00374567	0.36	0.0381369	76.3357
family.Enterobacteriaceae.id.3469	CRP	rs2374342	C	A	0.0582927		0.0126195	4.52e-06	-0.00285054	0.358357	0.00278062	0.31	0.0393456	79.3923
family.Enterobacteriaceae.id.3469	CRP	rs35673018	G	A	0.0899642		0.0202934	7.63e-06	-0.00087046	0.103876	0.00484873	0.86	0.0387571	76.7112
family.Enterobacteriaceae.id.3469	CRP	rs504442	T	G	0.084159		0.0189479	5.17e-06	-0.00719618	0.118002	0.00329413	0.029	0.0391028	78.8884
family.Enterobacteriaceae.id.3469	CRP	rs62210023	A	G	0.0606754		0.0130125	3.13e-06	-0.00390511	0.340133	0.00247101	0.11	0.0400903	80.5878
family.Enterobacteriaceae.id.3469	CRP	rs78143293	A	G	-0.0848521		0.0170415	1.2e-06	-0.00403943	0.155833	0.00247062	0.1	0.0416654	84.2458
family.Enterobacteriaceae.id.3469	CRP	rs79757635	C	A	0.0758597		0.0171286	9.32e-06	4.10299e-05	0.155085	7.34951e-05	0.58	0.0382523	76.2009
order.Enterobacteriales.id.3468	CRP	rs11026530	T	C	0.0822408		0.0186379	9.43e-06	-0.00340591	0.116493	0.00374567	0.36	0.0381369	76.3357
order.Enterobacteriales.id.3468	CRP	rs2374342	C	A	0.0582927		0.0126195	4.52e-06	-0.00285054	0.358357	0.00278062	0.31	0.0393456	79.3923
order.Enterobacteriales.id.3468	CRP	rs35673018	G	A	0.0899642		0.0202934	7.63e-06	-0.00087046	0.103876	0.00484873	0.86	0.0387571	76.7112
order.Enterobacteriales.id.3468	CRP	rs504442	T	G	0.084159		0.0189479	5.17e-06	-0.00719618	0.118002	0.00329413	0.029	0.0391028	78.8884
order.Enterobacteriales.id.3468	CRP	rs62210023	A	G	0.0606754		0.0130125	3.13e-06	-0.00390511	0.340133	0.00247101	0.11	0.0400903	80.5878
order.Enterobacteriales.id.3468	CRP	rs78143293	A	G	-0.0848521		0.0170415	1.2e-06	-0.00403943	0.155833	0.00247062	0.1	0.0416654	84.2458
order.Enterobacteriales.id.3468	CRP	rs79757635	C	A	0.0758597		0.0171286	9.32e-06	4.10299e-05	0.155085	7.34951e-05	0.58	0.0382523	76.2009
family.Erysipelotrichaceae.id.2149	CRP	rs1074800	A	G	0.0492438		0.010887	6.15e-06	-0.000514451	0.403356	0.0024507	0.83	0.0338907	47.9646
family.Erysipelotrichaceae.id.2149	CRP	rs10781552	C	T	-0.0552212		0.0116074	2.33e-06	-0.00081775	0.307122	0.00115919	0.48	0.0353987	50.1772
family.Erysipelotrichaceae.id.2149	CRP	rs17530232	A	G	0.10305		0.0224648	2.79e-06	-0.0014892	0.064893	0.00359867	0.68	0.0363348	48.1693
family.Erysipelotrichaceae.id.2149	CRP	rs1884466	C	T	-0.0475363		0.0106939	9.53e-06	0.00135283	0.385023	0.00493506	0.78	0.0328083	47.4661
family.Erysipelotrichaceae.id.2149	CRP	rs2300774	G	A	0.0524152		0.0106784	8.95e-07	-0.00468217	0.382874	0.00219573	0.033	0.0363952	52.8835
family.Erysipelotrichaceae.id.2149	CRP	rs290833	T	G	-0.0497374		0.0111376	8.03e-06	-0.00111982	0.359524	0.00134685	0.41	0.0334653	47.3416
family.Erysipelotrichaceae.id.2149	CRP	rs35161940	T	C	-0.0806041		0.0167641	1.85e-06	0.00261547	0.115965	0.00237551	0.27	0.0353301	51.2708
family.Erysipelotrichaceae.id.2149	CRP	rs4078432	C	T	-0.0608929		0.0133764	4.23e-06	0.00132077	0.181241	0.00386597	0.73	0.0344794	48.8275
family.Erysipelotrichaceae.id.2149	CRP	rs56970041	T	G	0.0724144		0.0164471	5.4e-06	-0.00304142	0.108711	0.00444249	0.49	0.0336936	48.8239
family.Erysipelotrichaceae.id.2149	CRP	rs62504403	C	T	0.0681159		0.0127883	1.12e-07	-0.000177218	0.241586	0.00106832	0.87	0.0407048	55.3802
family.Erysipelotrichaceae.id.2149	CRP	rs7234058	T	C	-0.0945759		0.0194091	9.12e-07	-0.00137703	0.100899	0.00320565	0.67	0.0377856	50.9294
family.Erysipelotrichaceae.id.2149	CRP	rs7826267	T	G	-0.0839071		0.0199131	9.28e-06	-0.00573524	0.0760616	0.00626479	0.36	0.0334236	46.7407
family.Erysipelotrichaceae.id.2149	CRP	rs8003149	C	T	0.0538798		0.0116888	4.08e-06	-0.000347127	0.27612	0.000398535	0.38	0.0341315	49.47
order.Erysipelotrichales.id.2148	CRP	rs1074800	A	G	0.0492438		0.010887	6.15e-06	-0.000514451	0.403356	0.0024507	0.83	0.0338907	47.9646
order.Erysipelotrichales.id.2148	CRP	rs10781552	C	T	-0.0552212		0.0116074	2.33e-06	-0.00081775	0.307122	0.00115919	0.48	0.0353987	50.1772
order.Erysipelotrichales.id.2148	CRP	rs17530232	A	G	0.10305		0.0224648	2.79e-06	-0.0014892	0.064893	0.00359867	0.68	0.0363348	48.1693
order.Erysipelotrichales.id.2148	CRP	rs1884466	C	T	-0.0475363		0.0106939	9.53e-06	0.00135283	0.385023	0.00493506	0.78	0.0328083	47.4661
order.Erysipelotrichales.id.2148	CRP	rs2300774	G	A	0.0524152		0.0106784	8.95e-07	-0.00468217	0.382874	0.00219573	0.033	0.0363952	52.8835
order.Erysipelotrichales.id.2148	CRP	rs290833	T	G	-0.0497374		0.0111376	8.03e-06	-0.00111982	0.359524	0.00134685	0.41	0.0334653	47.3416
order.Erysipelotrichales.id.2148	CRP	rs35161940	T	C	-0.0806041		0.0167641	1.85e-06	0.00261547	0.115965	0.00237551	0.27	0.0353301	51.2708
order.Erysipelotrichales.id.2148	CRP	rs4078432	C	T	-0.0608929		0.0133764	4.23e-06	0.00132077	0.181241	0.00386597	0.73	0.0344794	48.8275
order.Erysipelotrichales.id.2148	CRP	rs56970041	T	G	0.0724144		0.0164471	5.4e-06	-0.00304142	0.108711	0.00444249	0.49	0.0336936	48.8239
order.Erysipelotrichales.id.2148	CRP	rs62504403	C	T	0.0681159		0.0127883	1.12e-07	-0.000177218	0.241586	0.00106832	0.87	0.0407048	55.3802
order.Erysipelotrichales.id.2148	CRP	rs7234058	T	C	-0.0945759		0.0194091	9.12e-07	-0.00137703	0.100899	0.00320565	0.67	0.0377856	50.9294
order.Erysipelotrichales.id.2148	CRP	rs7826267	T	G	-0.0839071		0.0199131	9.28e-06	-0.00573524	0.0760616	0.00626479	0.36	0.0334236	46.7407
order.Erysipelotrichales.id.2148	CRP	rs8003149	C	T	0.0538798		0.0116888	4.08e-06	-0.000347127	0.27612	0.000398535	0.38	0.0341315	49.47
class.Erysipelotrichia.id.2147	CRP	rs1074800	A	G	0.0492438		0.010887	6.15e-06	-0.000514451	0.403356	0.0024507	0.83	0.0338907	47.9646
class.Erysipelotrichia.id.2147	CRP	rs10781552	C	T	-0.0552212		0.0116074	2.33e-06	-0.00081775	0.307122	0.00115919	0.48	0.0353987	50.1772
class.Erysipelotrichia.id.2147	CRP	rs17530232	A	G	0.10305		0.0224648	2.79e-06	-0.0014892	0.064893	0.00359867	0.68	0.0363348	48.1693
class.Erysipelotrichia.id.2147	CRP	rs1884466	C	T	-0.0475363		0.0106939	9.53e-06	0.00135283	0.385023	0.00493506	0.78	0.0328083	47.4661
class.Erysipelotrichia.id.2147	CRP	rs2300774	G	A	0.0524152		0.0106784	8.95e-07	-0.00468217	0.382874	0.00219573	0.033	0.0363952	52.8835
class.Erysipelotrichia.id.2147	CRP	rs290833	T	G	-0.0497374		0.0111376	8.03e-06	-0.00111982	0.359524	0.00134685	0.41	0.0334653	47.3416
class.Erysipelotrichia.id.2147	CRP	rs35161940	T	C	-0.0806041		0.0167641	1.85e-06	0.00261547	0.115965	0.00237551	0.27	0.0353301	51.2708
class.Erysipelotrichia.id.2147	CRP	rs4078432	C	T	-0.0608929		0.0133764	4.23e-06	0.00132077	0.181241	0.00386597	0.73	0.0344794	48.8275
class.Erysipelotrichia.id.2147	CRP	rs56970041	T	G	0.0724144		0.0164471	5.4e-06	-0.00304142	0.108711	0.00444249	0.49	0.0336936	48.8239
class.Erysipelotrichia.id.2147	CRP	rs62504403	C	T	0.0681159		0.0127883	1.12e-07	-0.000177218	0.241586	0.00106832	0.87	0.0407048	55.3802
class.Erysipelotrichia.id.2147	CRP	rs7234058	T	C	-0.0945759		0.0194091	9.12e-07	-0.00137703	0.100899	0.00320565	0.67	0.0377856	50.9294
class.Erysipelotrichia.id.2147	CRP	rs7826267	T	G	-0.0839071		0.0199131	9.28e-06	-0.00573524	0.0760616	0.00626479	0.36	0.0334236	46.7407
class.Erysipelotrichia.id.2147	CRP	rs8003149	C	T	0.0538798		0.0116888	4.08e-06	-0.000347127	0.27612	0.000398535	0.38	0.0341315	49.47
genus.Eubacteriumeligensgroup.id.14372	CRP	rs12719051	A	G	0.0916626		0.0208183	7.12e-06	-0.000141869	0.110937	0.00130887	0.91	0.0396768	75.4963
genus.Eubacteriumeligensgroup.id.14372	CRP	rs182318	G	A	-0.0824941		0.0195615	8.4e-06	0.00108457	0.079728	0.00290882	0.71	0.0366369	80.2383
genus.Eubacteriumeligensgroup.id.14372	CRP	rs2200429	A	G	-0.0888825		0.0198479	5.3e-06	-0.00295836	0.088381	0.00688292	0.67	0.0374611	82.0248
genus.Eubacteriumeligensgroup.id.14372	CRP	rs265534	T	G	-0.0563756		0.0120127	2.27e-06	0.000165121	0.437763	0.000278289	0.55	0.0388822	85.3488
genus.Eubacteriumeligensgroup.id.14372	CRP	rs4583233	A	C	0.0670205		0.0128122	2.84e-07	-0.000299649	0.345225	0.000749619	0.69	0.0428743	91.631
genus.Eubacteriumeligensgroup.id.14372	CRP	rs56080211	C	T	0.123093		0.0282743	9.14e-06	0.000404823	0.0683124	0.00132797	0.76	0.0428773	68.4196
genus.Eubacteriumeligensgroup.id.14372	CRP	rs6923695	T	G	0.103268		0.0229524	4.87e-06	-0.00210792	0.078669	0.00421502	0.62	0.040241	77.1659
genus.Eubacteriumfissicatenagroup.id.14373	CRP	rs10147907	T	G	0.172263		0.039601	8.27e-06	0.00651663	0.08554	0.00319834	0.042	0.0719376	32.9261
genus.Eubacteriumfissicatenagroup.id.14373	CRP	rs11818408	G	A	0.10585		0.0237114	8.2e-06	0.00187341	0.457938	0.00172612	0.28	0.0743578	31.9539
genus.Eubacteriumfissicatenagroup.id.14373	CRP	rs11876297	T	C	0.131469		0.0281712	2.67e-06	0.00220085	0.263194	0.00289412	0.45	0.0804598	32.9194
genus.Eubacteriumfissicatenagroup.id.14373	CRP	rs151257695	A	G	0.20951		0.0454847	3.1e-06	0.00323623	0.071704	0.00495983	0.51	0.0777845	33.5225
genus.Eubacteriumfissicatenagroup.id.14373	CRP	rs1768152	T	C	0.139489		0.0316186	8.7e-06	0.00255494	0.147877	0.00260167	0.33	0.0741466	31.8559
genus.Eubacteriumfissicatenagroup.id.14373	CRP	rs2733072	G	A	0.109644		0.0228306	1.49e-06	0.00316931	0.436278	0.00223975	0.16	0.0776414	35.7565
genus.Eubacteriumfissicatenagroup.id.14373	CRP	rs3771393	C	T	0.130842		0.0266671	7.38e-07	0.00103338	0.265508	0.00352243	0.77	0.0802985	36.6893
genus.Eubacteriumfissicatenagroup.id.14373	CRP	rs6934739	A	G	0.111463		0.0252788	9.75e-06	0.0024723	0.284982	0.00217352	0.26	0.071386	32.6372
genus.Eubacteriumfissicatenagroup.id.14373	CRP	rs7104872	G	A	0.138612		0.0291906	2.73e-06	-0.0031875	0.18642	0.00279904	0.25	0.0757116	34.7586
genus.Eubacteriumnodatumgroup.id.11297	CRP	rs10263623	C	T	0.193496		0.0439023	8.91e-06	-0.000994705	0.104193	0.00193786	0.61	0.0799447	24.2347
genus.Eubacteriumnodatumgroup.id.11297	CRP	rs10458299	T	C	-0.187753		0.041969	8.37e-06	0.0067144	0.085906	0.00371284	0.071	0.0778148	24.9998
genus.Eubacteriumnodatumgroup.id.11297	CRP	rs11006576	A	G	-0.110167		0.024593	7.99e-06	-8.20566e-05	0.488599	0.000264893	0.76	0.0777043	25.1451
genus.Eubacteriumnodatumgroup.id.11297	CRP	rs113893692	C	T	-0.185107		0.0403573	5.76e-06	0.00629602	0.118487	0.0038622	0.1	0.0801334	25.2077
genus.Eubacteriumnodatumgroup.id.11297	CRP	rs34297067	A	G	-0.186907		0.0341475	6.6e-08	-0.00237089	0.153763	0.00186475	0.2	0.0942736	30.8379
genus.Eubacteriumnodatumgroup.id.11297	CRP	rs61841040	G	T	0.160621		0.0341609	3.56e-06	0.00365777	0.15263	0.00306094	0.23	0.0806546	26.1836
genus.Eubacteriumnodatumgroup.id.11297	CRP	rs6818880	A	G	-0.110081		0.0245964	7.83e-06	0.000254813	0.458938	0.00415679	0.95	0.0778265	25.1573
genus.Eubacteriumnodatumgroup.id.11297	CRP	rs77910827	C	T	0.201788		0.0413568	9.05e-07	-0.0036559	0.100104	0.00353679	0.3	0.0857465	27.787
genus.Eubacteriumnodatumgroup.id.11297	CRP	rs7827125	C	T	0.1223		0.0271331	7.17e-06	-7.36618e-05	0.286724	0.0317816	1	0.0781173	25.2824
genus.Eubacteriumnodatumgroup.id.11297	CRP	rs7880204	T	C	-0.125454		0.0275303	6.84e-06	0.00352052	0.264754	0.0020526	0.086	0.0782913	25.3435
genus.Eubacteriumnodatumgroup.id.11297	CRP	rs9425984	T	C	-0.130234		0.0292347	7.21e-06	-0.00191223	0.233435	0.0023797	0.42	0.0780968	25.2751
genus.Eubacteriumxylanophilumgroup.id.14375	CRP	rs10140184	A	C	0.0576795		0.012599	4.96e-06	0.00256151	0.42213	0.00171015	0.13	0.0401466	60.0432
genus.Eubacteriumxylanophilumgroup.id.14375	CRP	rs10917203	A	C	0.0612633		0.0130917	3.15e-06	0.00103093	0.336137	0.00175022	0.56	0.0409751	61.3352
genus.Eubacteriumxylanophilumgroup.id.14375	CRP	rs112176119	C	T	-0.113455		0.0245762	3.33e-06	0.00832854	0.082741	0.0039773	0.036	0.0420805	59.4946
genus.Eubacteriumxylanophilumgroup.id.14375	CRP	rs13239072	G	A	0.0687427		0.0142728	1.82e-06	0.00102022	0.261813	0.00203425	0.62	0.0413577	63.7398
genus.Eubacteriumxylanophilumgroup.id.14375	CRP	rs17830032	G	A	-0.160597		0.0310515	2.39e-07	-0.00419342	0.054926	0.00509934	0.41	0.052898	59.0609
genus.Eubacteriumxylanophilumgroup.id.14375	CRP	rs1999224	G	T	-0.0949051		0.0203503	3.75e-06	0.0072411	0.095649	0.00334172	0.03	0.040076	61.6913
genus.Eubacteriumxylanophilumgroup.id.14375	CRP	rs2012708	A	G	0.0573202		0.0126905	6.53e-06	0.00300022	0.347639	0.00274419	0.27	0.0390732	60.0714
genus.Eubacteriumxylanophilumgroup.id.14375	CRP	rs2213117	T	G	0.0877797		0.0189012	4.21e-06	-0.00105266	0.115022	0.0184851	0.95	0.0405291	60.3954
genus.Eubacteriumxylanophilumgroup.id.14375	CRP	rs75586835	A	G	-0.114498		0.0263455	9.39e-06	-0.00382757	0.061255	0.00987583	0.7	0.0395394	57.3595
phylum.Euryarchaeota.id.55	CRP	rs10202904	T	G	-0.115986		0.0230271	6.19e-07	0.000144505	0.4124	0.00121036	0.9	0.080126	27.9318
phylum.Euryarchaeota.id.55	CRP	rs11022995	G	A	-0.10373		0.0228889	7.73e-06	-0.00220578	0.468748	0.00227895	0.33	0.0718808	24.8543
phylum.Euryarchaeota.id.55	CRP	rs34928225	T	C	0.19977		0.0425421	4.33e-06	-0.00290739	0.078984	0.00376343	0.44	0.0777669	24.3839
phylum.Euryarchaeota.id.55	CRP	rs45498998	G	A	-0.131882		0.029229	5.32e-06	0.00745593	0.196371	0.00292379	0.011	0.0732833	25.2853
phylum.Euryarchaeota.id.55	CRP	rs56131665	G	A	0.176759		0.0385787	5.3e-06	-0.000620079	0.099083	0.000778774	0.43	0.0744036	24.9393
phylum.Euryarchaeota.id.55	CRP	rs6064552	T	C	-0.123612		0.0275749	9.34e-06	-0.000453818	0.227699	0.00224194	0.84	0.0720629	24.3462
phylum.Euryarchaeota.id.55	CRP	rs6508769	T	C	0.150529		0.0337091	8.12e-06	0.00283188	0.15886	0.0024916	0.26	0.0755244	23.6233
phylum.Euryarchaeota.id.55	CRP	rs7015093	G	A	-0.118111		0.0264389	7.2e-06	-0.00314531	0.218527	0.00286805	0.27	0.0722078	24.9178
phylum.Euryarchaeota.id.55	CRP	rs76029318	T	C	0.214866		0.0438442	1.05e-06	0.00144446	0.072828	0.0027417	0.6	0.0805936	26.6408
phylum.Euryarchaeota.id.55	CRP	rs7635189	G	A	0.119983		0.0259356	4.64e-06	0.00295547	0.318254	0.00235463	0.21	0.0775232	24.301
phylum.Euryarchaeota.id.55	CRP	rs77658038	A	C	-0.160157		0.0340856	4.75e-06	-0.00254189	0.109251	0.00360978	0.48	0.07405	25.3045
phylum.Euryarchaeota.id.55	CRP	rs894996	C	A	0.203577		0.0440033	5.12e-06	-0.011044	0.076506	0.00447443	0.014	0.0744226	25.0132
genus.Faecalibacterium.id.2057	CRP	rs10927394	G	T	-0.232262		0.0512364	7.02e-06	-0.00648769	0.030878	0.00461752	0.16	0.0759187	28.6231
genus.Faecalibacterium.id.2057	CRP	rs114946999	C	T	-0.0861565		0.01896	5.7e-06	-0.00617387	0.097097	0.00312382	0.048	0.0362331	58.8818
genus.Faecalibacterium.id.2057	CRP	rs11776390	T	C	-0.078354		0.017183	6.4e-06	0.0016803	0.111544	0.00285253	0.56	0.0348937	60.4046
genus.Faecalibacterium.id.2057	CRP	rs1271565	C	T	-0.0576251		0.0119649	1.3e-06	-0.00208754	0.270581	0.00258951	0.42	0.0364322	66.6471
genus.Faecalibacterium.id.2057	CRP	rs12753492	A	C	0.0641305		0.0149933	8.8e-06	-0.00448019	0.161388	0.002732	0.1	0.033568	60.833
genus.Faecalibacterium.id.2057	CRP	rs2835874	T	C	-0.0866356		0.0196496	7.54e-06	-0.0061592	0.071752	0.00590424	0.3	0.0337775	61.3728
genus.Faecalibacterium.id.2057	CRP	rs6910935	A	G	0.134864		0.0277032	1.38e-06	-0.0024213	0.0594255	0.00360707	0.5	0.0429264	56.6433
genus.Faecalibacterium.id.2057	CRP	rs75499067	C	T	0.227585		0.0465522	1.76e-06	0.00322972	0.051789	0.004267	0.45	0.0709691	34.4903
genus.Faecalibacterium.id.2057	CRP	rs79656633	T	C	0.145631		0.0323019	8.14e-06	-0.00926189	0.05263	0.00510522	0.07	0.0468012	44.5279
genus.Faecalibacterium.id.2057	CRP	rs9536330	T	C	-0.048317		0.010797	5.33e-06	-0.000503459	0.391097	0.00273707	0.85	0.0338395	63.2931
family.FamilyXI.id.1936	CRP	rs10759623	C	T	-0.162115		0.032151	5.78e-07	-0.0028963	0.177378	0.00227131	0.2	0.0888335	38.3518
family.FamilyXI.id.1936	CRP	rs11547158	A	G	-0.177599		0.0372795	2.7e-06	-0.00274617	0.13819	0.00478918	0.57	0.0837194	35.6795
family.FamilyXI.id.1936	CRP	rs17379710	T	C	-0.116383		0.0252125	3.97e-06	-0.000206612	0.442814	0.00154582	0.89	0.0820067	35.1412
family.FamilyXI.id.1936	CRP	rs2155352	A	G	-0.150538		0.0302319	6.63e-07	-0.000732563	0.216483	0.00149208	0.62	0.0884478	38.0964
family.FamilyXI.id.1936	CRP	rs2156611	T	C	-0.112486		0.0251099	9.43e-06	-0.0011862	0.478245	0.00505929	0.81	0.0787745	33.627
family.FamilyXI.id.1936	CRP	rs3733511	A	G	0.128253		0.0274718	3.39e-06	-0.000874479	0.299988	0.00196809	0.66	0.0825862	35.4119
family.FamilyXI.id.1936	CRP	rs488164	T	G	0.117998		0.025516	4.8e-06	0.00259096	0.395152	0.00198343	0.19	0.0813951	34.7784
family.FamilyXI.id.1936	CRP	rs697771	A	G	-0.117677		0.0251491	3.19e-06	-0.00227147	0.436049	0.0031896	0.48	0.0828607	35.495
family.FamilyXIII.id.1957	CRP	rs10404377	C	A	-0.0503183		0.011165	6.99e-06	0.00134118	0.432838	0.0016936	0.43	0.035225	53.96
family.FamilyXIII.id.1957	CRP	rs118170811	A	G	0.151619		0.0317112	1.8e-06	-0.000875518	0.055371	0.0018937	0.64	0.0485951	44.7297
family.FamilyXIII.id.1957	CRP	rs12904405	A	G	-0.0851896		0.0192688	7.67e-06	-0.00174396	0.092079	0.00356038	0.62	0.0346738	54.3066
family.FamilyXIII.id.1957	CRP	rs1887048	G	A	0.0579979		0.0129602	9.65e-06	-0.00257621	0.239439	0.00213229	0.23	0.0342158	53.8022
family.FamilyXIII.id.1957	CRP	rs3098182	G	T	0.0508511		0.011014	4.04e-06	0.00116471	0.44968	0.00233868	0.62	0.0356262	56.149
family.FamilyXIII.id.1957	CRP	rs4293737	A	G	-0.112091		0.0271305	8.38e-06	-0.000578781	0.058634	0.00131466	0.66	0.058952	32.416
family.FamilyXIII.id.1957	CRP	rs482905	G	T	0.0596528		0.012717	3.72e-06	0.0017805	0.24877	0.00239928	0.46	0.0357521	56.375
family.FamilyXIII.id.1957	CRP	rs6501525	A	G	0.0561559		0.0115587	1.24e-06	0.00140146	0.37114	0.00232466	0.55	0.0380067	58.3897
family.FamilyXIII.id.1957	CRP	rs66753613	G	A	0.0651136		0.0144251	8.08e-06	0.000536853	0.19812	0.0020575	0.79	0.0349826	53.5753
family.FamilyXIII.id.1957	CRP	rs6797051	C	T	-0.0805984		0.0171364	4.89e-06	-0.00118136	0.12385	0.00559555	0.83	0.035312	55.6556
family.FamilyXIII.id.1957	CRP	rs7514702	T	C	-0.0663236		0.0141626	3.92e-06	-0.00296481	0.174403	0.00251304	0.24	0.0356682	56.2378
phylum.Firmicutes.id.1672	CRP	rs112334273	G	A	0.0627459		0.0127415	9.26e-07	-0.000396847	0.219141	0.0020251	0.84	0.0363447	42.9014
phylum.Firmicutes.id.1672	CRP	rs2009919	T	C	0.0536457		0.0106294	4.95e-07	0.00261317	0.455504	0.00278951	0.35	0.0376153	43.5852
phylum.Firmicutes.id.1672	CRP	rs2273429	A	G	-0.0702112		0.0153063	9.26e-06	-0.00605349	0.117707	0.00343166	0.078	0.0327357	38.751
phylum.Firmicutes.id.1672	CRP	rs2332027	G	A	-0.0482656		0.0104823	4.05e-06	0.00292595	0.482386	0.00150029	0.051	0.0340245	40.3369
phylum.Firmicutes.id.1672	CRP	rs2547978	A	G	0.0465802		0.0105075	8.57e-06	-0.000961625	0.505763	0.00154079	0.53	0.0328578	38.9024
phylum.Firmicutes.id.1672	CRP	rs36111799	C	T	-0.0480708		0.0105429	5.17e-06	0.00594063	0.451527	0.00248635	0.017	0.033753	39.7549
phylum.Firmicutes.id.1672	CRP	rs3792064	G	A	0.0897349		0.0182532	6.75e-07	0.00454407	0.084144	0.00395944	0.25	0.0372171	42.9924
phylum.Firmicutes.id.1672	CRP	rs3852931	C	T	-0.0482086		0.0105	4.53e-06	-0.00217028	0.469367	0.00226971	0.34	0.0339263	40.0408
phylum.Firmicutes.id.1672	CRP	rs4750583	A	G	0.0616007		0.0137936	5.79e-06	-0.000178257	0.204249	0.0148665	0.99	0.0348332	38.1588
phylum.Firmicutes.id.1672	CRP	rs56199908	T	C	-0.186194		0.041051	8.67e-06	-0.000259991	0.05955	0.0031329	0.93	0.0593037	22.0688
phylum.Firmicutes.id.1672	CRP	rs6814436	T	C	0.0680205		0.0150844	6.8e-06	-0.0020569	0.138161	0.00340183	0.55	0.0332243	39.347
phylum.Firmicutes.id.1672	CRP	rs6815608	T	C	0.0935765		0.0210869	7.24e-06	0.000388354	0.0555482	0.00141563	0.78	0.0346776	37.5264
phylum.Firmicutes.id.1672	CRP	rs7247191	T	C	-0.0713033		0.0157424	4.73e-06	-0.00424471	0.113987	0.00276274	0.12	0.0337856	40.0438
phylum.Firmicutes.id.1672	CRP	rs72738886	T	C	0.0864609		0.0190398	7.68e-06	0.00061608	0.102112	0.00191705	0.75	0.0343725	37.6362
phylum.Firmicutes.id.1672	CRP	rs72771021	C	T	-0.141357		0.0308303	5.12e-06	-0.000352516	0.046181	0.00731177	0.96	0.0478632	28.4367
phylum.Firmicutes.id.1672	CRP	rs8085381	G	A	0.0647291		0.0146219	8.67e-06	-0.00236109	0.15506	0.00255301	0.36	0.0328385	38.881
class.Gammaproteobacteria.id.3303	CRP	rs11181912	G	A	-0.0579153		0.0118796	9.95e-07	-0.00374318	0.326345	0.0023607	0.11	0.0386476	91.9404
class.Gammaproteobacteria.id.3303	CRP	rs12404135	A	G	-0.0788843		0.0172415	8.89e-06	-0.00240875	0.122517	0.00253947	0.34	0.0359884	81.1863
class.Gammaproteobacteria.id.3303	CRP	rs2234691	T	C	0.0762905		0.0171962	8.39e-06	-0.003181	0.11739	0.00337857	0.35	0.0351995	83.4069
class.Gammaproteobacteria.id.3303	CRP	rs6706173	A	C	0.074251		0.0146392	1.99e-07	0.00177648	0.143961	0.00214359	0.41	0.0410719	97.9731
class.Gammaproteobacteria.id.3303	CRP	rs75101789	C	T	0.0729012		0.0163003	8.79e-06	-0.000494278	0.125289	0.00109445	0.65	0.0351062	83.2455
class.Gammaproteobacteria.id.3303	CRP	rs79795896	A	G	-0.15921		0.0351373	7.92e-06	0.0023272	0.048904	0.00526108	0.66	0.0512962	58.4649
class.Gammaproteobacteria.id.3303	CRP	rs9494710	C	T	-0.0549673		0.0120924	4.55e-06	0.00281807	0.369099	0.0019167	0.14	0.0366376	84.9829
order.Gastranaerophilales.id.1591	CRP	rs11150282	T	C	0.098235		0.0197127	7.36e-07	0.00313786	0.316744	0.00270223	0.25	0.0646083	44.9268
order.Gastranaerophilales.id.1591	CRP	rs113884518	T	C	-0.20591		0.0455376	7.74e-06	0.0059328	0.057198	0.00332259	0.074	0.0671059	35.3591
order.Gastranaerophilales.id.1591	CRP	rs28678345	T	C	0.213083		0.0471377	8.06e-06	0.0026321	0.04904	0.00468911	0.57	0.0678918	34.8403
order.Gastranaerophilales.id.1591	CRP	rs367480	G	A	-0.0841649		0.0185948	7.52e-06	0.00313074	0.418214	0.00293414	0.29	0.0583756	40.4204
order.Gastranaerophilales.id.1591	CRP	rs4129395	G	A	0.0904264		0.0185253	1.22e-06	0.00370627	0.439846	0.00189992	0.051	0.0632406	44.0165
order.Gastranaerophilales.id.1591	CRP	rs789069	A	C	-0.10413		0.0234459	6.5e-06	0.00127491	0.165318	0.00364817	0.73	0.0588193	40.6913
order.Gastranaerophilales.id.1591	CRP	rs79790072	T	C	0.226103		0.0488017	3.54e-06	0.00569401	0.056314	0.00479611	0.24	0.0723052	35.4544
order.Gastranaerophilales.id.1591	CRP	rs8028558	A	G	0.08346		0.0188504	9.78e-06	0.000920466	0.406676	0.00292794	0.75	0.0576559	39.8713
order.Gastranaerophilales.id.1591	CRP	rs9864379	T	C	-0.160521		0.0292752	4.66e-08	0.00217894	0.108486	0.00206906	0.29	0.0718647	49.5374
genus.Gordonibacter.id.821	CRP	rs13412653	A	C	0.107597		0.0239228	8.61e-06	-0.00313229	0.351851	0.002171	0.15	0.0728494	24.2923
genus.Gordonibacter.id.821	CRP	rs16955299	G	A	-0.196423		0.0433538	6.37e-06	0.00683801	0.074959	0.00424058	0.11	0.0754417	24.2005
genus.Gordonibacter.id.821	CRP	rs322296	G	A	0.17869		0.037722	4.02e-06	0.00347322	0.117599	0.00454006	0.44	0.0768056	24.8338
genus.Gordonibacter.id.821	CRP	rs35042269	C	A	-0.180293		0.0403296	8.11e-06	-0.000613231	0.097651	0.0140696	0.97	0.0743455	23.9745
genus.Gordonibacter.id.821	CRP	rs3765837	T	G	-0.190729		0.0433608	7.17e-06	-0.00200495	0.093138	0.00351631	0.57	0.0751909	24.0051
genus.Gordonibacter.id.821	CRP	rs4596722	A	G	0.102908		0.0231571	9.06e-06	0.00353863	0.485281	0.00214999	0.1	0.0726705	24.2279
genus.Gordonibacter.id.821	CRP	rs61934597	C	T	-0.172495		0.0388567	8.37e-06	0.00288755	0.095756	0.00344172	0.4	0.0733328	24.209
genus.Gordonibacter.id.821	CRP	rs71545975	A	G	-0.153972		0.0338918	7.04e-06	0.00317122	0.140079	0.00329351	0.34	0.075256	24.0275
genus.Gordonibacter.id.821	CRP	rs72714787	C	A	0.181405		0.0377102	1.43e-06	-0.00420497	0.099389	0.0036407	0.25	0.0789111	26.4868
genus.Gordonibacter.id.821	CRP	rs72939513	A	G	-0.21399		0.0490592	7.98e-06	-0.00472937	0.057268	0.00609318	0.44	0.0761124	23.4928
genus.Gordonibacter.id.821	CRP	rs7294633	C	T	0.12867		0.0249946	3.44e-07	0.00150001	0.294652	0.00177509	0.4	0.083427	28.1405
genus.Gordonibacter.id.821	CRP	rs768830	G	A	0.149852		0.0333315	7.76e-06	0.0028812	0.133527	0.00405924	0.48	0.0732131	24.4231
genus.Holdemania.id.2157	CRP	rs10885477	T	C	-0.135137		0.0301894	8.6e-06	0.00777302	0.063672	0.00481891	0.11	0.0477126	28.973
genus.Holdemania.id.2157	CRP	rs11080063	G	A	-0.0665238		0.0149837	6.67e-06	0.000641053	0.496223	0.00285341	0.82	0.0471867	30.0014
genus.Holdemania.id.2157	CRP	rs111745969	A	G	0.120677		0.0265781	3.71e-06	-0.00013008	0.099653	0.00658611	0.98	0.0509688	29.4202
genus.Holdemania.id.2157	CRP	rs113593397	A	G	-0.128935		0.0282526	9.36e-06	0.00533029	0.086741	0.00444772	0.23	0.0486318	28.217
genus.Holdemania.id.2157	CRP	rs116500994	G	T	-0.13755		0.0293386	2.34e-06	0.00221812	0.071449	0.0067089	0.74	0.0513926	30.3969
genus.Holdemania.id.2157	CRP	rs12701617	A	G	-0.0660617		0.0149427	9.52e-06	-0.00194521	0.426817	0.00275955	0.48	0.046382	29.4746
genus.Holdemania.id.2157	CRP	rs1867876	T	C	0.0842919		0.0162192	2.74e-07	-0.000588845	0.283225	0.00377769	0.88	0.0538288	34.4875
genus.Holdemania.id.2157	CRP	rs4146507	C	T	0.079488		0.0177002	7.23e-06	-0.00545528	0.217969	0.00210694	0.0096	0.0469943	29.8894
genus.Holdemania.id.2157	CRP	rs6133067	T	C	0.0910829		0.0178561	5.17e-07	-0.00650549	0.246406	0.00288918	0.024	0.0532913	33.2005
genus.Holdemania.id.2157	CRP	rs73139538	G	A	-0.148594		0.0327469	7.77e-06	0.00643581	0.062888	0.00437021	0.14	0.0496748	28.1534
genus.Holdemania.id.2157	CRP	rs77293403	A	G	0.164556		0.0341775	1.77e-06	-0.0041138	0.063611	0.00586046	0.48	0.05483	29.2722
genus.Holdemania.id.2157	CRP	rs80149660	C	T	-0.232987		0.0519183	6.04e-06	0.000602616	0.060527	0.0017091	0.72	0.0788805	18.6514
genus.Holdemania.id.2157	CRP	rs9500080	C	T	0.0926764		0.0178886	4.09e-07	-0.000151641	0.222125	0.000794459	0.85	0.0530451	33.946
genus.Holdemania.id.2157	CRP	rs9529719	T	C	0.074038		0.0160494	5.97e-06	0.00313533	0.306946	0.00238231	0.19	0.0474221	30.1718
genus.Holdemania.id.2157	CRP	rs967319	T	C	0.0788638		0.0176744	8.38e-06	0.000508266	0.245217	0.00802955	0.95	0.046664	29.6691
genus.Howardella.id.2000	CRP	rs10048062	C	T	-0.147352		0.0336531	8.59e-06	-0.000453441	0.125929	0.00388423	0.91	0.072117	29.4489
genus.Howardella.id.2000	CRP	rs12452946	A	G	-0.105833		0.0228941	3.8e-06	0.000666811	0.483966	0.00526677	0.9	0.0748985	30.6767
genus.Howardella.id.2000	CRP	rs1484873	A	G	-0.227831		0.046335	2.56e-06	0.000135863	0.0532018	0.00149427	0.93	0.0782084	30.5183
genus.Howardella.id.2000	CRP	rs17167098	G	A	-0.169366		0.0352068	1.12e-06	-0.00409322	0.144881	0.00262186	0.12	0.081207	31.5975
genus.Howardella.id.2000	CRP	rs2154047	C	A	-0.192557		0.0420093	9.97e-06	-0.00243933	0.0841741	0.00264316	0.36	0.0733228	28.5797
genus.Howardella.id.2000	CRP	rs36081916	T	C	-0.18123		0.0402987	4.7e-06	-0.00468521	0.106995	0.00263767	0.076	0.0806223	28.1054
genus.Howardella.id.2000	CRP	rs3791893	A	G	0.147035		0.034023	9.5e-06	0.0043522	0.118483	0.0027241	0.11	0.0718138	29.2768
genus.Howardella.id.2000	CRP	rs609430	T	G	-0.112045		0.0239328	3.34e-06	0.000478779	0.339269	0.00214528	0.82	0.0753496	30.8602
genus.Howardella.id.2000	CRP	rs672217	G	A	0.164146		0.0349993	3.52e-06	0.00779988	0.130461	0.0033458	0.02	0.077092	30.0714
genus.Howardella.id.2000	CRP	rs901099	T	G	-0.12718		0.0250924	6.53e-07	-0.00165115	0.311252	0.00301193	0.58	0.0822666	32.5935
genus.Hungatella.id.11306	CRP	rs10044993	C	A	0.139547		0.0316748	8.07e-06	-0.000662185	0.147637	0.0114219	0.95	0.0687358	62.044
genus.Hungatella.id.11306	CRP	rs13128780	T	C	-0.149725		0.0312777	1.75e-06	0.000123325	0.144745	0.00170169	0.94	0.0755089	65.2266
genus.Hungatella.id.11306	CRP	rs13249325	T	G	-0.100023		0.0225883	9.69e-06	0.00305815	0.378736	0.00195025	0.12	0.0681314	61.4585
genus.Hungatella.id.11306	CRP	rs17092615	G	A	0.152235		0.0337867	7.38e-06	0.000420899	0.133305	0.027346	0.99	0.0707271	60.9338
genus.Hungatella.id.11306	CRP	rs72759041	G	T	-0.126025		0.0282242	3.86e-06	0.00178696	0.23711	0.00336872	0.6	0.0737879	62.2035
genus.Intestinibacter.id.11345	CRP	rs10805326	G	A	0.0775151		0.0139665	3.55e-08	-0.00082766	0.309677	0.00139896	0.55	0.0496674	42.8105
genus.Intestinibacter.id.11345	CRP	rs11109097	C	T	0.0624272		0.0138539	5.49e-06	0.00198601	0.303347	0.00191539	0.3	0.041676	34.4138
genus.Intestinibacter.id.11345	CRP	rs118030283	G	A	-0.151829		0.0324471	2.67e-06	-0.00051331	0.056345	0.00401948	0.9	0.0499365	30.885
genus.Intestinibacter.id.11345	CRP	rs16938435	T	C	-0.112189		0.0235439	1.8e-06	0.00195629	0.075091	0.0128919	0.88	0.043031	36.8331
genus.Intestinibacter.id.11345	CRP	rs2098844	C	T	-0.0575295		0.0128416	6.79e-06	-0.000112644	0.46701	0.000686467	0.87	0.0405789	34.6116
genus.Intestinibacter.id.11345	CRP	rs2702387	A	G	0.0608559		0.0132145	4.26e-06	-0.000228024	0.33648	0.00167402	0.89	0.0414628	35.3981
genus.Intestinibacter.id.11345	CRP	rs4327025	G	A	-0.0810346		0.0154397	1.64e-07	-0.00496045	0.216647	0.00267208	0.063	0.0471851	40.565
genus.Intestinibacter.id.11345	CRP	rs447950	A	G	0.0628342		0.0136652	5.64e-06	0.00337314	0.309947	0.00258523	0.19	0.0409129	34.9427
genus.Intestinibacter.id.11345	CRP	rs478972	T	C	-0.142681		0.0297116	1.82e-06	-0.00627035	0.0487962	0.0054107	0.25	0.046929	33.8671
genus.Intestinibacter.id.11345	CRP	rs6062862	A	G	0.0924508		0.0204658	6.68e-06	0.0016004	0.121059	0.00229797	0.49	0.0407796	34.501
genus.Intestinibacter.id.11345	CRP	rs62430350	T	C	0.151096		0.0351476	6.84e-06	-0.00259683	0.05198	0.00330583	0.43	0.051408	27.5812
genus.Intestinibacter.id.11345	CRP	rs68093214	C	T	0.0662258		0.0149877	9.26e-06	-0.00276336	0.248573	0.010923	0.8	0.0406557	33.5356
genus.Intestinibacter.id.11345	CRP	rs6875660	C	T	0.0890455		0.0193905	3.06e-06	0.00282311	0.110478	0.00613987	0.65	0.0420763	35.9507
genus.Intestinibacter.id.11345	CRP	rs893394	G	A	0.0583322		0.0130729	7.85e-06	0.00448528	0.450243	0.00215617	0.038	0.0409806	33.8151
genus.Intestinibacter.id.11345	CRP	rs9348442	C	T	0.099082		0.0221625	6.26e-06	-0.00322444	0.07609	0.0034018	0.34	0.0407144	34.766
genus.Intestinimonas.id.2062	CRP	rs10262702	T	C	0.0918017		0.0194885	2.06e-06	0.00333512	0.126339	0.00522532	0.52	0.0437506	31.6175
genus.Intestinimonas.id.2062	CRP	rs11258178	A	G	0.0660742		0.0134139	6.98e-07	0.00170478	0.370806	0.0017162	0.32	0.0457251	33.1128
genus.Intestinimonas.id.2062	CRP	rs11928843	G	A	-0.0607331		0.0132035	4.21e-06	4.67324e-06	0.479346	4.31273e-05	0.91	0.0423998	30.5981
genus.Intestinimonas.id.2062	CRP	rs12226153	A	G	-0.151142		0.0306922	5.12e-07	0.00116054	0.059275	0.00290977	0.69	0.0528369	29.5493
genus.Intestinimonas.id.2062	CRP	rs17067892	C	T	0.107194		0.0250013	6.38e-06	0.000323372	0.071039	0.00227663	0.89	0.0419933	29.7195
genus.Intestinimonas.id.2062	CRP	rs1859797	G	A	0.060368		0.0131793	4.12e-06	0.00267239	0.468116	0.00180568	0.14	0.0424412	30.6293
genus.Intestinimonas.id.2062	CRP	rs2276760	A	G	-0.0685233		0.0152546	7.84e-06	0.000417568	0.215034	0.00258798	0.87	0.0406512	30.0679
genus.Intestinimonas.id.2062	CRP	rs2731794	C	T	0.120632		0.0257529	1.92e-06	-0.00386082	0.068507	0.00406518	0.34	0.0452205	30.8161
genus.Intestinimonas.id.2062	CRP	rs2930225	G	T	0.0729524		0.0152948	1.35e-06	0.00542017	0.269708	0.00241289	0.025	0.0440898	32.517
genus.Intestinimonas.id.2062	CRP	rs4113676	A	C	-0.218507		0.0490152	7.42e-06	0.00272164	0.051733	0.00688646	0.69	0.0794977	16.0128
genus.Intestinimonas.id.2062	CRP	rs4784055	T	C	-0.175324		0.038599	8.72e-07	0.00847012	0.040975	0.00513387	0.099	0.0869125	17.7773
genus.Intestinimonas.id.2062	CRP	rs62240188	G	A	0.130074		0.0267179	2.2e-06	0.00536929	0.079175	0.00405523	0.19	0.046736	29.5144
genus.Intestinimonas.id.2062	CRP	rs62427239	C	A	0.162658		0.0367647	9.41e-06	0.00667859	0.054772	0.00441476	0.13	0.0554121	21.9709
genus.Intestinimonas.id.2062	CRP	rs6934519	C	T	0.0692373		0.0151154	8.57e-06	0.00295339	0.256017	0.00235339	0.21	0.0404644	29.9438
genus.Intestinimonas.id.2062	CRP	rs716604	A	G	0.0818068		0.0165992	8.57e-07	-0.00391306	0.178994	0.00352319	0.27	0.0447454	33.2629
genus.Intestinimonas.id.2062	CRP	rs7170984	T	C	-0.0658116		0.0140767	2.98e-06	0.000792094	0.311008	0.00327566	0.81	0.0424773	31.502
genus.Intestinimonas.id.2062	CRP	rs72982915	C	T	0.183158		0.0402743	4.91e-06	0.00775998	0.046415	0.00571001	0.17	0.0610562	21.3172
genus.LachnospiraceaeFCS020group.id.11314	CRP	rs10093861	G	A	-0.0568869		0.0121152	3.06e-06	0.00333155	0.493497	0.00231226	0.15	0.0397543	43.814
genus.LachnospiraceaeFCS020group.id.11314	CRP	rs1254846	G	A	0.105963		0.0232501	5.6e-06	0.0106803	0.072726	0.00359713	0.003	0.0395542	41.6837
genus.LachnospiraceaeFCS020group.id.11314	CRP	rs1363769	T	C	-0.200628		0.0449372	1.58e-06	0.00367731	0.0520615	0.0071543	0.61	0.0804167	23.8198
genus.LachnospiraceaeFCS020group.id.11314	CRP	rs2322265	C	T	-0.0666305		0.0141577	5.21e-06	-0.000623498	0.244285	0.00208981	0.77	0.0388128	42.7345
genus.LachnospiraceaeFCS020group.id.11314	CRP	rs2862811	T	C	0.0564927		0.0121736	3.92e-06	-0.0018095	0.447066	0.00181439	0.32	0.0393187	43.3143
genus.LachnospiraceaeFCS020group.id.11314	CRP	rs35035870	T	C	-0.190615		0.0414403	2.62e-06	-0.00214652	0.045408	0.00851283	0.8	0.0625057	28.8643
genus.LachnospiraceaeFCS020group.id.11314	CRP	rs3999074	G	T	-0.0550587		0.0121847	6.55e-06	0.00160276	0.413014	0.00196404	0.41	0.0384013	42.2634
genus.LachnospiraceaeFCS020group.id.11314	CRP	rs4452603	T	G	0.0604208		0.0135965	8.98e-06	0.00318953	0.26435	0.00215207	0.14	0.0382247	41.19
genus.LachnospiraceaeFCS020group.id.11314	CRP	rs62140927	C	T	0.0613709		0.0131055	2.38e-06	0.00322001	0.287669	0.00181172	0.076	0.0401932	44.3149
genus.LachnospiraceaeFCS020group.id.11314	CRP	rs7249113	G	A	0.0679483		0.0133496	3.72e-07	-8.80591e-05	0.286735	0.00265624	0.97	0.0436736	47.4948
genus.LachnospiraceaeFCS020group.id.11314	CRP	rs72793667	A	G	-0.116881		0.0246589	1.63e-06	-0.00365419	0.082074	0.00314063	0.24	0.0430481	42.8461
genus.LachnospiraceaeFCS020group.id.11314	CRP	rs9308097	A	G	0.055381		0.0123659	7.47e-06	0.000281489	0.414285	0.0067149	0.97	0.0384858	41.6519
genus.LachnospiraceaeFCS020group.id.11314	CRP	rs9788306	C	T	-0.062804		0.0130744	1.39e-06	-0.00404474	0.2993	0.00203433	0.047	0.0411134	45.3762
genus.LachnospiraceaeNC2004group.id.11316	CRP	rs117467633	T	C	-0.169687		0.0383169	9.13e-06	0.00559466	0.072119	0.00451845	0.22	0.0622234	37.3562
genus.LachnospiraceaeNC2004group.id.11316	CRP	rs12127733	G	A	0.115182		0.0246006	3.11e-06	-0.00091686	0.173621	0.00330631	0.78	0.0590619	43.3526
genus.LachnospiraceaeNC2004group.id.11316	CRP	rs12208226	C	A	-0.154739		0.0340372	9.75e-06	-0.00233076	0.08229	0.0101334	0.82	0.0589566	39.052
genus.LachnospiraceaeNC2004group.id.11316	CRP	rs12863463	G	A	-0.156365		0.0345372	6.04e-06	-0.00179027	0.075777	0.00355543	0.61	0.0608836	39.662
genus.LachnospiraceaeNC2004group.id.11316	CRP	rs17067076	G	A	-0.154631		0.0352194	5.61e-06	-0.00223712	0.05365	0.00309185	0.47	0.0680141	35.9942
genus.LachnospiraceaeNC2004group.id.11316	CRP	rs1928659	T	C	0.102522		0.0226445	6.17e-06	0.000542557	0.251435	0.00402309	0.89	0.0608231	39.62
genus.LachnospiraceaeNC2004group.id.11316	CRP	rs1929743	T	C	0.0837206		0.0190318	9.06e-06	-0.000847373	0.343023	0.00343301	0.81	0.0557544	41.4638
genus.LachnospiraceaeNC2004group.id.11316	CRP	rs3756315	A	G	-0.0883469		0.0188397	3.33e-06	0.00314625	0.322959	0.00210946	0.14	0.0584081	43.5459
genus.LachnospiraceaeNC2004group.id.11316	CRP	rs6116753	G	A	0.0994748		0.0209139	2.92e-06	-0.00301911	0.259458	0.00198427	0.13	0.0589802	43.651
genus.LachnospiraceaeND3007group.id.11317	CRP	rs2861203	G	A	0.0572304		0.0127279	7.37e-06	0.000630601	0.295433	0.00439276	0.89	0.0362257	191.708
genus.LachnospiraceaeND3007group.id.11317	CRP	rs72776675	T	C	-0.0647067		0.014797	8.72e-06	0.00412415	0.183194	0.00287607	0.15	0.0359384	190.094
genus.LachnospiraceaeND3007group.id.11317	CRP	rs9932954	A	G	-0.0561864		0.0115984	1.25e-06	0.00216715	0.456472	0.00247005	0.38	0.0392784	207.392
genus.Lactococcus.id.1851	CRP	rs10417872	T	G	0.118306		0.024522	1.29e-06	-0.00203697	0.274187	0.00189407	0.28	0.0759308	36.94
genus.Lactococcus.id.1851	CRP	rs123059	T	C	-0.13671		0.0274694	1.27e-06	-0.00276412	0.229579	0.00234717	0.24	0.0789063	35.6941
genus.Lactococcus.id.1851	CRP	rs12621813	G	A	0.108423		0.0239978	6.61e-06	-0.000232253	0.302152	0.0151866	0.99	0.0706752	34.1972
genus.Lactococcus.id.1851	CRP	rs17168302	G	A	0.191857		0.0424761	6.29e-06	-0.0059336	0.066937	0.00597155	0.32	0.071138	34.1489
genus.Lactococcus.id.1851	CRP	rs2293361	C	T	-0.199221		0.0430969	1.4e-06	0.00516716	0.060233	0.00485752	0.29	0.0783115	35.6571
genus.Lactococcus.id.1851	CRP	rs4766997	C	T	0.114599		0.023839	2.06e-06	0.00205412	0.307132	0.00164731	0.21	0.0744907	36.1562
genus.Lactococcus.id.1851	CRP	rs55910161	C	T	0.146426		0.0307367	2.36e-06	-0.00681006	0.160088	0.00324425	0.036	0.0761204	35.0258
genus.Lactococcus.id.1851	CRP	rs6674304	C	T	0.200758		0.0442121	6.18e-06	0.00209795	0.070468	0.003007	0.49	0.072597	33.5647
genus.Lactococcus.id.1851	CRP	rs7992246	T	C	0.104232		0.0230786	4.45e-06	0.00211398	0.366453	0.00192306	0.27	0.0719784	34.8766
phylum.Lentisphaerae.id.2238	CRP	rs1002941	G	A	0.107661		0.0233382	4.31e-06	0.00134644	0.275222	0.002578	0.6	0.0667041	37.5543
phylum.Lentisphaerae.id.2238	CRP	rs11770843	C	T	0.111896		0.0234776	1.14e-06	0.00314186	0.294606	0.00241457	0.19	0.0708367	39.8042
phylum.Lentisphaerae.id.2238	CRP	rs17114848	G	A	0.148972		0.0324162	6.77e-06	0.0061052	0.122171	0.00278184	0.028	0.0653275	36.7251
phylum.Lentisphaerae.id.2238	CRP	rs2031282	A	G	0.120412		0.0270263	5.86e-06	-0.00136232	0.170136	0.00353096	0.7	0.0657705	36.9917
phylum.Lentisphaerae.id.2238	CRP	rs2825714	A	G	-0.138226		0.0289096	1.5e-06	0.00156912	0.145378	0.00219935	0.48	0.0698228	39.442
phylum.Lentisphaerae.id.2238	CRP	rs60995569	T	G	-0.16062		0.0336806	9.19e-06	0.0010485	0.081228	0.00412019	0.8	0.0643939	36.1489
phylum.Lentisphaerae.id.2238	CRP	rs62570196	C	T	-0.217203		0.0439621	9.64e-07	-0.0096057	0.08153	0.00360663	0.0077	0.0802603	35.9334
phylum.Lentisphaerae.id.2238	CRP	rs72640280	A	G	0.220185		0.0485947	5.19e-06	0.00443755	0.058585	0.00430678	0.3	0.0736538	33.6592
phylum.Lentisphaerae.id.2238	CRP	rs77599476	A	G	0.229981		0.0479918	1.9e-06	0.00250661	0.054364	0.0176182	0.89	0.0779497	34.9054
class.Lentisphaeria.id.2250	CRP	rs1002941	G	A	0.105025		0.0233484	8.15e-06	0.00134644	0.275222	0.002578	0.6	0.0647882	40.9165
class.Lentisphaeria.id.2250	CRP	rs11770843	C	T	0.109431		0.0234879	1.91e-06	0.00314186	0.294606	0.00241457	0.19	0.0693693	43.755
class.Lentisphaeria.id.2250	CRP	rs17114848	G	A	0.152377		0.0324332	4.06e-06	0.0061052	0.122171	0.00278184	0.028	0.0669195	42.359
class.Lentisphaeria.id.2250	CRP	rs2031282	A	G	0.122369		0.0270329	4.38e-06	-0.00136232	0.170136	0.00353096	0.7	0.0666906	42.2037
class.Lentisphaeria.id.2250	CRP	rs2825714	A	G	-0.13741		0.0289246	1.72e-06	0.00156912	0.145378	0.00219935	0.48	0.0694624	44.0887
class.Lentisphaeria.id.2250	CRP	rs62570196	C	T	-0.21635		0.0439866	1.08e-06	-0.0096057	0.08153	0.00360663	0.0077	0.0799378	40.216
class.Lentisphaeria.id.2250	CRP	rs72640280	A	G	0.220207		0.0486196	5.18e-06	0.00443755	0.058585	0.00430678	0.3	0.0736988	37.8618
class.Lentisphaeria.id.2250	CRP	rs77599476	A	G	0.230292		0.0480168	1.86e-06	0.00250661	0.054364	0.0176182	0.89	0.0780615	39.2979
genus.Marvinbryantia.id.2005	CRP	rs11620597	T	C	0.119479		0.0271688	7.8e-06	-0.00474391	0.066516	0.003907	0.22	0.0425511	48.9753
genus.Marvinbryantia.id.2005	CRP	rs1187983	C	T	-0.0935456		0.0193174	2.02e-06	-0.00299598	0.137849	0.00489446	0.54	0.0435474	54.1125
genus.Marvinbryantia.id.2005	CRP	rs146541147	G	A	0.118845		0.0268423	6.86e-06	0.00927297	0.067027	0.00406753	0.023	0.0433107	48.7438
genus.Marvinbryantia.id.2005	CRP	rs2724813	A	G	-0.0840769		0.0167551	6.28e-07	0.00216859	0.176106	0.00217934	0.32	0.0462208	56.2095
genus.Marvinbryantia.id.2005	CRP	rs2842896	C	T	-0.0649396		0.0131146	7.25e-07	-0.00063027	0.504604	0.00125763	0.62	0.0457681	56.1074
genus.Marvinbryantia.id.2005	CRP	rs2863363	A	G	0.0634861		0.0136323	3.11e-06	-0.000223609	0.362046	0.00569903	0.97	0.042645	53.1818
genus.Marvinbryantia.id.2005	CRP	rs3125832	A	C	0.0679323		0.015012	5.03e-06	-0.000191528	0.247891	0.232756	1	0.0421594	51.4888
genus.Marvinbryantia.id.2005	CRP	rs61884471	G	A	0.124426		0.0248431	1.01e-06	0.00770492	0.074624	0.00395202	0.051	0.0454614	54.9991
genus.Marvinbryantia.id.2005	CRP	rs72948274	A	C	-0.126354		0.0272212	3.26e-06	-0.00252284	0.057715	0.0134816	0.85	0.0432659	52.232
genus.Marvinbryantia.id.2005	CRP	rs8006832	G	T	-0.0952415		0.0216699	6.58e-06	-0.00303329	0.106372	0.00372153	0.42	0.0421741	50.1998
class.Melainabacteria.id.1589	CRP	rs10148250	G	A	0.0861928		0.0193381	8.67e-06	-0.000380625	0.449353	0.00513067	0.94	0.060193	34.8551
class.Melainabacteria.id.1589	CRP	rs10738747	G	A	0.0814624		0.0184409	9.96e-06	-0.00289397	0.489041	0.00277503	0.3	0.0575606	35.87
class.Melainabacteria.id.1589	CRP	rs11150282	T	C	0.0989488		0.0196972	6.03e-07	0.00313786	0.316744	0.00270223	0.25	0.0650616	40.7932
class.Melainabacteria.id.1589	CRP	rs113884518	T	C	-0.205352		0.0454982	8.06e-06	0.0059328	0.057198	0.00332259	0.074	0.0669159	31.7768
class.Melainabacteria.id.1589	CRP	rs28678345	T	C	0.214848		0.0470878	6.69e-06	0.0026321	0.04904	0.00468911	0.57	0.0684315	31.6753
class.Melainabacteria.id.1589	CRP	rs367480	G	A	-0.083758		0.0185796	8.2e-06	0.00313074	0.418214	0.00293414	0.29	0.0580902	36.2389
class.Melainabacteria.id.1589	CRP	rs4129395	G	A	0.0896187		0.0185106	1.48e-06	0.00370627	0.439846	0.00189992	0.051	0.0626926	39.3021
class.Melainabacteria.id.1589	CRP	rs789069	A	C	-0.103539		0.0234287	6.85e-06	0.00127491	0.165318	0.00364817	0.73	0.0586293	36.5464
class.Melainabacteria.id.1589	CRP	rs79790072	T	C	0.226722		0.0487841	3.29e-06	0.00569401	0.056314	0.00479611	0.24	0.0725139	32.0239
class.Melainabacteria.id.1589	CRP	rs9864379	T	C	-0.159735		0.0292553	5.36e-08	0.00217894	0.108486	0.00206906	0.29	0.0714826	44.39
genus.Methanobrevibacter.id.123	CRP	rs10202904	T	G	-0.112811		0.0239106	3.09e-06	0.000144505	0.4124	0.00121036	0.9	0.0778388	50.3079
genus.Methanobrevibacter.id.123	CRP	rs1334944	T	C	0.115197		0.0255492	7.61e-06	-0.00278903	0.331887	0.00199133	0.16	0.074665	48.1314
genus.Methanobrevibacter.id.123	CRP	rs4802933	A	G	-0.135628		0.0308139	9.74e-06	-0.00278504	0.160837	0.00270775	0.3	0.0737832	47.5177
genus.Methanobrevibacter.id.123	CRP	rs6776814	T	C	-0.188956		0.0419905	8.05e-06	-0.00269628	0.096673	0.00466595	0.56	0.077818	46.074
genus.Methanobrevibacter.id.123	CRP	rs76029318	T	C	0.222849		0.0454319	1.08e-06	0.00144446	0.072828	0.0027417	0.6	0.083675	51.4413
genus.Methanobrevibacter.id.123	CRP	rs894996	C	A	0.214213		0.0456045	3.82e-06	-0.011044	0.076506	0.00447443	0.014	0.0782515	49.1257
class.Mollicutes.id.3920	CRP	rs10108398	G	A	0.0769142		0.0153953	1.09e-06	0.00188662	0.279401	0.00149441	0.21	0.0466023	44.477
class.Mollicutes.id.3920	CRP	rs11890098	A	G	0.074438		0.0153389	9.57e-07	0.00152757	0.239817	0.00249899	0.54	0.0458923	45.6105
class.Mollicutes.id.3920	CRP	rs12566890	T	G	-0.101147		0.0230978	3.65e-06	-0.000209555	0.079859	0.00167967	0.9	0.043407	42.949
class.Mollicutes.id.3920	CRP	rs17214486	C	A	0.06099		0.0135623	6.61e-06	-0.00229356	0.387011	0.00191992	0.23	0.0422113	41.7725
class.Mollicutes.id.3920	CRP	rs2464826	A	C	0.0944239		0.0211806	8.4e-06	-0.00468229	0.115705	0.00373892	0.21	0.0424637	40.5958
class.Mollicutes.id.3920	CRP	rs28537087	G	A	0.0820873		0.0188312	8.07e-06	-0.00126299	0.128444	0.00221831	0.57	0.0418221	41.3524
class.Mollicutes.id.3920	CRP	rs3768491	A	G	-0.0681052		0.0149061	4.23e-06	0.00224744	0.284427	0.00237016	0.34	0.0438368	41.984
class.Mollicutes.id.3920	CRP	rs4885016	T	C	-0.0819606		0.0181628	7.27e-06	-0.00276425	0.150786	0.00233981	0.24	0.0420199	41.5785
class.Mollicutes.id.3920	CRP	rs6043847	T	C	-0.114937		0.0248606	4.55e-06	-0.00117516	0.060091	0.0354516	0.97	0.0434402	42.0713
class.Mollicutes.id.3920	CRP	rs72901605	T	C	-0.0841852		0.0178119	3.26e-06	0.00491626	0.191542	0.00254105	0.053	0.0453416	41.6097
class.Mollicutes.id.3920	CRP	rs74603314	T	C	0.221639		0.0462918	1.56e-06	-0.00831915	0.051087	0.00453625	0.067	0.0715408	28.8051
class.Mollicutes.id.3920	CRP	rs78169027	A	G	-0.108283		0.0237289	5.88e-06	-0.00046483	0.098268	0.00186305	0.8	0.0441103	40.4891
genus.Oxalobacter.id.2978	CRP	rs10464997	G	A	0.137691		0.0294804	3.3e-06	0.00394845	0.134247	0.00326538	0.23	0.0681476	30.8348
genus.Oxalobacter.id.2978	CRP	rs11108500	A	G	-0.199099		0.0427327	3.74e-06	0.00236789	0.067088	0.0058199	0.68	0.0704439	29.562
genus.Oxalobacter.id.2978	CRP	rs111966731	T	C	0.213114		0.047162	7.3e-06	0.0055227	0.061236	0.00403824	0.17	0.071461	27.419
genus.Oxalobacter.id.2978	CRP	rs12002250	A	C	0.217122		0.0466317	1.42e-06	0.000251017	0.056441	0.00190496	0.9	0.0734851	30.8962
genus.Oxalobacter.id.2978	CRP	rs1569853	T	C	-0.138078		0.0296981	3.65e-06	-0.00034914	0.154778	0.00125859	0.78	0.0690238	30.1957
genus.Oxalobacter.id.2978	CRP	rs36057338	G	T	0.207847		0.0421439	8.8e-07	-0.00143145	0.068394	0.00193639	0.46	0.0753873	31.3683
genus.Oxalobacter.id.2978	CRP	rs3862635	C	T	-0.172142		0.0394026	9.19e-06	-0.00419704	0.063774	0.00422701	0.32	0.0662936	28.7681
genus.Oxalobacter.id.2978	CRP	rs4428215	G	A	0.130293		0.0242237	7.51e-08	0.000294143	0.224743	0.000783927	0.71	0.0787308	36.0715
genus.Oxalobacter.id.2978	CRP	rs6000536	C	T	-0.130992		0.0253804	2.06e-07	0.00476119	0.199613	0.00250662	0.058	0.0760436	34.7315
genus.Oxalobacter.id.2978	CRP	rs6993398	G	A	0.127217		0.0278855	7.13e-06	0.000607912	0.140803	0.00101928	0.55	0.0657452	29.7097
genus.Oxalobacter.id.2978	CRP	rs736744	C	T	0.117882		0.0211262	2.57e-08	-0.000399153	0.394516	0.0690906	1	0.0815021	37.4538
family.Oxalobacteraceae.id.2966	CRP	rs111966731	T	C	0.204031		0.0445746	4.56e-06	0.0055227	0.061236	0.00403824	0.17	0.0691467	23.1976
family.Oxalobacteraceae.id.2966	CRP	rs11246212	T	C	0.13607		0.0291797	4.51e-06	-0.00540921	0.126759	0.00295597	0.067	0.0639841	24.975
family.Oxalobacteraceae.id.2966	CRP	rs12002250	A	C	0.196145		0.044523	5.53e-06	0.000251017	0.056441	0.00190496	0.9	0.066038	23.793
family.Oxalobacteraceae.id.2966	CRP	rs1569853	T	C	-0.140043		0.0281704	7.45e-07	-0.00034914	0.154778	0.00125859	0.78	0.0699457	26.7626
family.Oxalobacteraceae.id.2966	CRP	rs17138946	G	T	-0.189444		0.0430248	8.09e-06	-0.000576745	0.057715	0.00409839	0.89	0.064526	23.457
family.Oxalobacteraceae.id.2966	CRP	rs36057338	G	T	0.181604		0.0398742	6.26e-06	-0.00143145	0.068394	0.00193639	0.46	0.0655751	23.6747
family.Oxalobacteraceae.id.2966	CRP	rs4428215	G	A	0.12561		0.0230053	4.88e-08	0.000294143	0.224743	0.000783927	0.71	0.0758063	30.1849
family.Oxalobacteraceae.id.2966	CRP	rs561239	A	G	0.105525		0.0236769	7.19e-06	-0.00328816	0.24686	0.00256874	0.2	0.0634914	24.0869
family.Oxalobacteraceae.id.2966	CRP	rs6000536	C	T	-0.118383		0.0241355	7.39e-07	0.00476119	0.199613	0.00250662	0.058	0.0688161	27.1906
family.Oxalobacteraceae.id.2966	CRP	rs62435498	C	A	0.181521		0.0400608	7.46e-06	-0.00312604	0.062315	0.00325305	0.34	0.0647491	23.5635
family.Oxalobacteraceae.id.2966	CRP	rs736744	C	T	0.105642		0.0200648	1.49e-07	-0.000399153	0.394516	0.0690906	1	0.0730094	28.9835
family.Oxalobacteraceae.id.2966	CRP	rs7993559	C	A	0.0921059		0.0201114	5.04e-06	-0.000853803	0.440047	0.00197225	0.67	0.0645521	24.5171
family.Oxalobacteraceae.id.2966	CRP	rs80330081	A	C	-0.18756		0.0423688	6.64e-06	1.31049e-05	0.063461	2.78243e-05	0.64	0.0658536	23.45
family.Oxalobacteraceae.id.2966	CRP	rs934049	G	A	0.109751		0.0238636	4.21e-06	-0.00271558	0.242106	0.00259556	0.3	0.065332	24.6443
family.Peptococcaceae.id.2024	CRP	rs117452796	A	G	-0.257982		0.0549569	3.15e-06	-0.00317975	0.052489	0.00480677	0.51	0.082789	28.4324
family.Peptococcaceae.id.2024	CRP	rs11787651	A	G	0.128888		0.0288764	8.29e-06	0.00866803	0.070131	0.00386364	0.025	0.0447359	46.4094
family.Peptococcaceae.id.2024	CRP	rs12144792	C	T	0.064399		0.0141246	5.82e-06	-0.00233091	0.398423	0.00222595	0.3	0.0437678	49.0071
family.Peptococcaceae.id.2024	CRP	rs12634826	T	G	-0.0739885		0.0150931	1.01e-06	-0.00322219	0.303426	0.00240931	0.18	0.0479693	52.2505
family.Peptococcaceae.id.2024	CRP	rs12992764	T	G	0.0684213		0.0141137	1.46e-06	-0.00157766	0.39123	0.00191809	0.41	0.0471109	51.5808
family.Peptococcaceae.id.2024	CRP	rs150600492	A	C	0.135774		0.0289757	2.31e-06	-0.000742881	0.072664	0.00162697	0.65	0.0477959	48.9401
family.Peptococcaceae.id.2024	CRP	rs35703006	G	T	0.0812655		0.0164355	4.95e-07	-0.000756701	0.206265	0.00271946	0.78	0.0485528	54.623
family.Peptococcaceae.id.2024	CRP	rs4990837	A	G	0.0910387		0.0185869	1.74e-06	-0.00276338	0.145722	0.00329984	0.4	0.0461663	51.8228
family.Peptococcaceae.id.2024	CRP	rs75430375	C	T	-0.147941		0.0317498	3.41e-06	-0.00110045	0.069166	0.00451538	0.81	0.0507255	44.6939
family.Peptococcaceae.id.2024	CRP	rs75898026	A	G	-0.0821779		0.0173541	2.02e-06	0.00107874	0.191256	0.00670227	0.87	0.0464736	50.8491
genus.Peptococcus.id.2037	CRP	rs10031059	T	C	-0.121167		0.0225844	1.24e-07	0.00128193	0.231058	0.00407127	0.75	0.0710548	30.1097
genus.Peptococcus.id.2037	CRP	rs11001941	G	A	-0.195611		0.0392217	1.33e-06	0.00189342	0.066795	0.0189947	0.92	0.0645201	27.5486
genus.Peptococcus.id.2037	CRP	rs12069354	C	T	0.16763		0.03795	9.28e-06	0.000829037	0.06403	0.00361951	0.82	0.0605581	24.5737
genus.Peptococcus.id.2037	CRP	rs2054133	G	A	0.0895433		0.0188332	2.14e-06	-0.00049553	0.512581	0.00115397	0.67	0.0629688	27.0817
genus.Peptococcus.id.2037	CRP	rs36121075	A	G	-0.14067		0.030628	6.99e-06	0.00560888	0.111044	0.00448338	0.21	0.0616797	24.8193
genus.Peptococcus.id.2037	CRP	rs413827	G	A	0.110229		0.0237523	3.3e-06	0.00535511	0.206347	0.00284215	0.06	0.0627721	26.1543
genus.Peptococcus.id.2037	CRP	rs5770862	T	C	0.162018		0.0356813	3.22e-06	-0.00190447	0.074795	0.00470789	0.69	0.0631341	26.0698
genus.Peptococcus.id.2037	CRP	rs62424012	G	A	0.137164		0.0292136	1.15e-06	0.000272912	0.112729	0.00338664	0.94	0.0646229	27.8373
genus.Peptococcus.id.2037	CRP	rs7033353	T	G	0.090152		0.018995	2.22e-06	-0.00243469	0.398635	0.00192187	0.21	0.0628701	27.0364
genus.Peptococcus.id.2037	CRP	rs72850165	T	C	-0.134304		0.0300423	5.74e-06	-0.00464534	0.109886	0.00325665	0.15	0.060424	25.7791
genus.Peptococcus.id.2037	CRP	rs74592222	G	A	0.137957		0.0302965	8.55e-06	-0.000399979	0.107317	0.00187899	0.83	0.0609292	24.6275
genus.Peptococcus.id.2037	CRP	rs76697713	C	A	0.146302		0.0322345	8.05e-06	-0.000859652	0.094882	0.00207905	0.68	0.0602537	25.0331
genus.Peptococcus.id.2037	CRP	rs77614201	T	C	-0.175864		0.0387523	5.68e-06	-0.00230508	0.060668	0.00388932	0.55	0.0621184	25.14
genus.Peptococcus.id.2037	CRP	rs77681628	C	T	0.200307		0.0387328	2.69e-07	-0.00921309	0.065582	0.00450807	0.041	0.0738421	27.4896
genus.Phascolarctobacterium.id.2168	CRP	rs11929846	T	C	-0.0697199		0.0157969	8.88e-06	-0.000842334	0.210767	0.00352325	0.81	0.0421286	44.3893
genus.Phascolarctobacterium.id.2168	CRP	rs12618201	A	G	0.0641657		0.0138202	3.38e-06	0.00233674	0.365225	0.00187413	0.21	0.0440581	46.5119
genus.Phascolarctobacterium.id.2168	CRP	rs1264476	T	G	0.0767335		0.0166041	4.3e-06	0.00178448	0.209881	0.0036586	0.63	0.0436027	45.9719
genus.Phascolarctobacterium.id.2168	CRP	rs130483	A	G	0.0655056		0.0143596	6.79e-06	0.00181572	0.315733	0.00212665	0.39	0.0427067	44.9526
genus.Phascolarctobacterium.id.2168	CRP	rs28525131	G	A	-0.118657		0.0269048	8.23e-06	-5.56311e-05	0.072402	0.000964461	0.95	0.0435903	43.2775
genus.Phascolarctobacterium.id.2168	CRP	rs56069061	G	A	-0.111306		0.0230694	1.87e-06	0.000781677	0.106906	0.00165239	0.64	0.0454187	47.5581
genus.Phascolarctobacterium.id.2168	CRP	rs56157888	A	C	0.0954864		0.0193976	1.09e-06	-0.00182678	0.159348	0.00245417	0.46	0.0486484	46.5757
genus.Phascolarctobacterium.id.2168	CRP	rs74540770	G	A	-0.121014		0.0258621	3.6e-06	0.00380851	0.089447	0.00353015	0.28	0.0477596	42.8187
genus.Phascolarctobacterium.id.2168	CRP	rs74847270	A	G	-0.104889		0.0230998	5.73e-06	-0.00022142	0.106914	0.00822007	0.98	0.0430437	45.3314
genus.Phascolarctobacterium.id.2168	CRP	rs75882962	T	C	0.0968661		0.0190575	3.19e-07	0.00048401	0.14589	0.00510145	0.92	0.0493708	50.509
genus.Phascolarctobacterium.id.2168	CRP	rs7982713	G	A	0.0726922		0.0163201	9.72e-06	0.000452631	0.228394	0.00246182	0.85	0.0427273	43.4089
family.Prevotellaceae.id.960	CRP	rs12057990	C	T	0.0589878		0.0132268	8.97e-06	0.00559759	0.257873	0.00224825	0.013	0.0364103	35.0702
family.Prevotellaceae.id.960	CRP	rs12118202	T	C	-0.0751986		0.0147265	5.54e-07	-0.001504	0.210387	0.00318058	0.64	0.0410445	39.7303
family.Prevotellaceae.id.960	CRP	rs13069367	A	C	-0.0539768		0.0119687	7.39e-06	0.000392531	0.349822	0.00257215	0.88	0.0367591	35.4023
family.Prevotellaceae.id.960	CRP	rs148376875	T	G	0.084515		0.0179163	2.08e-06	-0.00138682	0.127368	0.00183467	0.45	0.0396869	36.8637
family.Prevotellaceae.id.960	CRP	rs2206482	T	G	-0.0569105		0.0117486	1.3e-06	-0.00106076	0.445072	0.00218805	0.63	0.0397594	38.277
family.Prevotellaceae.id.960	CRP	rs2278540	G	A	0.0554249		0.0123265	8.44e-06	-0.00124192	0.331323	0.00156939	0.43	0.0365421	35.1546
family.Prevotellaceae.id.960	CRP	rs34660375	A	G	-0.0805894		0.0178291	7.4e-06	-0.00609531	0.166435	0.00307958	0.048	0.0374836	34.7375
family.Prevotellaceae.id.960	CRP	rs3758087	T	C	0.0564199		0.0124655	8.61e-06	-0.00425926	0.334336	0.00241794	0.078	0.0364776	35.1469
family.Prevotellaceae.id.960	CRP	rs3860225	A	G	0.083936		0.0167936	5.5e-07	0.000315726	0.138025	0.0050066	0.95	0.0410532	39.7444
family.Prevotellaceae.id.960	CRP	rs4493272	T	C	-0.0604992		0.0118027	3.02e-07	0.00132108	0.417629	0.00200425	0.51	0.0419942	40.6844
family.Prevotellaceae.id.960	CRP	rs4685827	T	C	-0.0679529		0.0145407	2.77e-06	0.00446976	0.208361	0.0042689	0.3	0.0384305	37.0938
family.Prevotellaceae.id.960	CRP	rs7252711	A	G	-0.0740876		0.0161926	5.57e-06	0.00300609	0.133921	0.00278057	0.28	0.0376579	35.5192
family.Prevotellaceae.id.960	CRP	rs7975087	C	A	-0.0601448		0.0135454	7.59e-06	-0.000235488	0.245321	0.000494282	0.63	0.0366988	35.3683
family.Prevotellaceae.id.960	CRP	rs912860	G	A	-0.229046		0.0483124	9.3e-07	-0.00668925	0.0266608	0.00852503	0.43	0.0830608	19.6003
family.Prevotellaceae.id.960	CRP	rs9586501	G	A	0.0592681		0.0127329	2.59e-06	-0.00267254	0.303933	0.00212743	0.21	0.0385417	37.208
family.Prevotellaceae.id.960	CRP	rs9958960	G	A	-0.0914807		0.0173611	1.06e-07	0.000926829	0.143478	0.00135097	0.49	0.0448134	41.1804
phylum.Proteobacteria.id.2375	CRP	rs10750258	A	C	-0.0491248		0.010824	8.72e-06	0.00287494	0.39937	0.00170186	0.091	0.0329093	51.7158
phylum.Proteobacteria.id.2375	CRP	rs11126162	T	C	-0.0770689		0.0187079	9.26e-06	-0.00121244	0.070308	0.0107308	0.91	0.0328136	51.5604
phylum.Proteobacteria.id.2375	CRP	rs11715072	G	A	-0.0519289		0.0115246	6.9e-06	-0.00100239	0.274339	0.00487218	0.84	0.0332804	52.3162
phylum.Proteobacteria.id.2375	CRP	rs12150865	C	T	0.0511615		0.0106407	1.54e-06	0.00133631	0.448019	0.00141703	0.35	0.0360445	55.3282
phylum.Proteobacteria.id.2375	CRP	rs12467198	C	T	0.0498267		0.011138	6.31e-06	-0.00558041	0.341996	0.00216079	0.0098	0.0334308	52.5292
phylum.Proteobacteria.id.2375	CRP	rs2347697	G	T	0.0502281		0.0108968	4.27e-06	-0.00100303	0.352258	0.00211718	0.64	0.0340287	53.531
phylum.Proteobacteria.id.2375	CRP	rs2532663	G	A	-0.125578		0.0258034	7.47e-07	0.00531717	0.063893	0.00443501	0.23	0.0433653	49.1087
phylum.Proteobacteria.id.2375	CRP	rs3890996	T	G	-0.0474614		0.0105645	6.95e-06	-0.000258332	0.535579	0.0015545	0.87	0.0333872	52.1186
phylum.Proteobacteria.id.2375	CRP	rs4340090	C	T	-0.0668162		0.0153387	9.99e-06	-0.00668036	0.134565	0.00304587	0.028	0.0326925	51.3636
phylum.Proteobacteria.id.2375	CRP	rs6707783	C	T	0.0849593		0.0187782	8.09e-06	0.00292866	0.095889	0.00283498	0.3	0.0338991	50.6183
phylum.Proteobacteria.id.2375	CRP	rs72771021	C	T	0.141726		0.0309242	7.18e-06	-0.000352516	0.046181	0.00731177	0.96	0.0472671	37.1926
phylum.Proteobacteria.id.2375	CRP	rs922773	C	T	-0.0803778		0.0157851	3.68e-07	-0.00071692	0.143424	0.00210619	0.73	0.0377508	59.2369
family.Rhodospirillaceae.id.2717	CRP	rs1035406	G	A	-0.11354		0.0250863	5.84e-06	-0.00546613	0.113236	0.0034696	0.12	0.0491842	29.199
family.Rhodospirillaceae.id.2717	CRP	rs11591293	G	T	0.0743184		0.0158724	2.67e-06	-0.00101495	0.392827	0.00157459	0.52	0.0508956	30.3302
family.Rhodospirillaceae.id.2717	CRP	rs13336560	C	T	-0.0701719		0.0158061	9.17e-06	-0.00218172	0.482604	0.00175699	0.21	0.0495409	27.7781
family.Rhodospirillaceae.id.2717	CRP	rs1549633	A	C	0.0999312		0.0218634	4.7e-06	-0.00413568	0.146564	0.0029198	0.16	0.0511234	28.7133
family.Rhodospirillaceae.id.2717	CRP	rs1923415	A	G	-0.0999238		0.0227326	9.64e-06	0.00318959	0.122488	0.00396995	0.42	0.0479735	28.5045
family.Rhodospirillaceae.id.2717	CRP	rs3754624	C	T	0.0971389		0.0200064	1.71e-06	-0.000921508	0.184449	0.0094147	0.92	0.0518853	30.9377
family.Rhodospirillaceae.id.2717	CRP	rs4278423	T	C	0.107529		0.0235725	3.12e-06	-0.00238137	0.121758	0.00358301	0.51	0.0505468	30.1149
family.Rhodospirillaceae.id.2717	CRP	rs55876211	C	T	-0.0911851		0.0196395	2.87e-06	-0.000333866	0.182027	0.00400843	0.93	0.0507534	30.2196
family.Rhodospirillaceae.id.2717	CRP	rs61933850	G	A	0.164808		0.0360647	7.23e-06	0.00192807	0.063713	0.00660452	0.77	0.0542608	26.0631
family.Rhodospirillaceae.id.2717	CRP	rs6679026	T	C	0.111984		0.0251088	9.95e-06	0.000402136	0.106025	0.00125216	0.75	0.0479107	28.4519
family.Rhodospirillaceae.id.2717	CRP	rs7001029	C	T	0.117366		0.0261324	5.35e-06	0.00131533	0.096416	0.00498303	0.79	0.0507128	28.5915
family.Rhodospirillaceae.id.2717	CRP	rs72714493	A	G	0.0816858		0.0180791	7.35e-06	-0.00356808	0.250712	0.00265547	0.18	0.0486151	28.8916
family.Rhodospirillaceae.id.2717	CRP	rs74354280	C	T	-0.0911896		0.0204907	6.67e-06	-0.00484476	0.169389	0.0025665	0.059	0.0488274	29.0379
family.Rhodospirillaceae.id.2717	CRP	rs76784716	A	G	0.136049		0.0285767	1.49e-06	0.00840513	0.067045	0.00493194	0.088	0.0521779	31.1291
family.Rhodospirillaceae.id.2717	CRP	rs9813022	A	G	-0.0842444		0.0163583	2.53e-07	0.000268856	0.293187	0.000734163	0.71	0.05589	33.4748
order.Rhodospirillales.id.2667	CRP	rs1035406	G	A	-0.114725		0.0247994	4.07e-06	-0.00546613	0.113236	0.0034696	0.12	0.0497068	32.0192
order.Rhodospirillales.id.2667	CRP	rs11591293	G	T	0.0722755		0.0158186	4.69e-06	-0.00101495	0.392827	0.00157459	0.52	0.0493393	31.8333
order.Rhodospirillales.id.2667	CRP	rs11630875	T	C	0.0945198		0.0202139	3.7e-06	-0.00293972	0.175236	0.00271983	0.28	0.0498909	32.1816
order.Rhodospirillales.id.2667	CRP	rs13336560	C	T	-0.0695313		0.0157065	9.75e-06	-0.00218172	0.482604	0.00175699	0.21	0.0490821	29.8522
order.Rhodospirillales.id.2667	CRP	rs1549633	A	C	0.0996735		0.0216667	3.88e-06	-0.00413568	0.146564	0.0029198	0.16	0.0512441	31.2382
order.Rhodospirillales.id.2667	CRP	rs3730086	A	G	0.0800354		0.0178737	7.98e-06	0.00194736	0.235423	0.00203244	0.34	0.0481286	31.0126
order.Rhodospirillales.id.2667	CRP	rs3754624	C	T	0.094128		0.0198389	2.68e-06	-0.000921508	0.184449	0.0094147	0.92	0.0505968	32.6726
order.Rhodospirillales.id.2667	CRP	rs4278423	T	C	0.105215		0.0233778	3.98e-06	-0.00238137	0.121758	0.00358301	0.51	0.0497049	32.0852
order.Rhodospirillales.id.2667	CRP	rs55876211	C	T	-0.0865002		0.0195197	7.87e-06	-0.000333866	0.182027	0.00400843	0.93	0.0481774	31.0239
order.Rhodospirillales.id.2667	CRP	rs61933850	G	A	0.164663		0.0360285	7e-06	0.00192807	0.063713	0.00660452	0.77	0.0542805	28.0051
order.Rhodospirillales.id.2667	CRP	rs7001029	C	T	0.120726		0.0260989	2.83e-06	0.00131533	0.096416	0.00498303	0.79	0.0521228	31.6108
order.Rhodospirillales.id.2667	CRP	rs76784716	A	G	0.136039		0.0284399	1.31e-06	0.00840513	0.067045	0.00493194	0.088	0.0521441	33.7345
order.Rhodospirillales.id.2667	CRP	rs77304857	C	A	-0.0997433		0.0222166	6.02e-06	-0.0058202	0.142412	0.00267513	0.03	0.0487741	31.4499
order.Rhodospirillales.id.2667	CRP	rs9813022	A	G	-0.0830795		0.0162642	3.07e-07	0.000268856	0.293187	0.000734163	0.71	0.0551666	35.8042
genus.Romboutsia.id.11347	CRP	rs10091895	T	C	-0.0649918		0.0145501	6.62e-06	-0.00123326	0.189704	0.00308187	0.69	0.0378156	39.7874
genus.Romboutsia.id.11347	CRP	rs10279978	A	G	-0.0622202		0.0127675	1.17e-06	8.31371e-05	0.311984	0.000411893	0.84	0.0408583	42.9883
genus.Romboutsia.id.11347	CRP	rs11221428	T	C	-0.0726779		0.0158263	6.49e-06	-0.00214987	0.171951	0.00544466	0.69	0.0378522	39.8247
genus.Romboutsia.id.11347	CRP	rs16843578	C	T	-0.0875276		0.0196779	5.08e-06	0.00248538	0.090063	0.00437569	0.57	0.0382871	40.2976
genus.Romboutsia.id.11347	CRP	rs28603357	T	C	-0.214911		0.0474739	8.52e-06	0.00277805	0.046355	0.00598971	0.64	0.0731811	20.7438
genus.Romboutsia.id.11347	CRP	rs34302036	A	G	0.0550261		0.0120835	5.88e-06	-0.00428125	0.419585	0.00198756	0.031	0.0380301	40.0137
genus.Romboutsia.id.11347	CRP	rs61841503	G	A	0.092888		0.0171454	4e-08	-0.00219899	0.170564	0.00305067	0.47	0.0471173	47.8684
genus.Romboutsia.id.11347	CRP	rs62504452	A	G	-0.0710048		0.0156654	4.66e-06	-0.000180085	0.17632	0.000930567	0.85	0.0384496	40.4527
genus.Romboutsia.id.11347	CRP	rs7109293	A	G	0.0919112		0.0205738	6.98e-06	0.00483673	0.077314	0.00314358	0.12	0.0377837	39.6208
genus.Romboutsia.id.11347	CRP	rs75200530	T	G	-0.190644		0.0421065	5.07e-06	0.0045189	0.050744	0.00445906	0.31	0.0629363	25.0951
genus.Romboutsia.id.11347	CRP	rs75987356	G	A	-0.129578		0.0280454	6.71e-06	0.00486911	0.06718	0.00579591	0.4	0.043997	34.3553
genus.Romboutsia.id.11347	CRP	rs77702691	A	G	-0.094406		0.0208544	7.37e-06	-0.00837717	0.101368	0.00360871	0.02	0.0401033	37.219
genus.Romboutsia.id.11347	CRP	rs9389266	T	G	0.0722815		0.0162353	9.38e-06	0.000661893	0.154893	0.00242078	0.78	0.0371915	39.1027
genus.Romboutsia.id.11347	CRP	rs9567264	C	T	0.0580018		0.0127495	5.76e-06	0.00232042	0.303973	0.00250244	0.35	0.0380734	40.0468
genus.RuminococcaceaeNK4A214group.id.11358	CRP	rs10178772	G	T	0.0714394		0.0162124	7.72e-06	0.00326843	0.126967	0.00320622	0.31	0.0361895	40.9089
genus.RuminococcaceaeNK4A214group.id.11358	CRP	rs11241747	C	T	0.0533858		0.0120035	6.59e-06	0.00327924	0.369081	0.0027698	0.24	0.0370063	40.6435
genus.RuminococcaceaeNK4A214group.id.11358	CRP	rs11586410	G	A	-0.0863422		0.0169937	3.66e-07	0.000660724	0.124217	0.00396694	0.87	0.0417596	46.0915
genus.RuminococcaceaeNK4A214group.id.11358	CRP	rs12642039	T	C	-0.0553003		0.0119397	3.43e-06	0.00504022	0.346578	0.00219218	0.021	0.0375576	42.5381
genus.RuminococcaceaeNK4A214group.id.11358	CRP	rs12731	A	G	-0.0527684		0.0115053	4.87e-06	0.00165584	0.433849	0.00189029	0.38	0.0369537	41.8607
genus.RuminococcaceaeNK4A214group.id.11358	CRP	rs13087692	T	G	0.0574623		0.012594	8.69e-06	0.000534366	0.312996	0.0044807	0.91	0.0359608	40.6941
genus.RuminococcaceaeNK4A214group.id.11358	CRP	rs136761	G	A	-0.0587521		0.0119155	8.15e-07	-0.00102087	0.389966	0.00329254	0.76	0.0404954	44.6372
genus.RuminococcaceaeNK4A214group.id.11358	CRP	rs147475196	A	G	-0.133769		0.0295196	4.72e-06	0.00116727	0.060362	0.0191683	0.95	0.0459413	34.0583
genus.RuminococcaceaeNK4A214group.id.11358	CRP	rs4814689	C	T	-0.1083		0.0230708	4.55e-06	0.0018021	0.084799	0.00284536	0.53	0.0387229	40.2655
genus.RuminococcaceaeNK4A214group.id.11358	CRP	rs5994253	A	G	-0.0811302		0.0157621	2.35e-07	-0.000905866	0.1643	0.00691882	0.9	0.0417927	47.5814
genus.RuminococcaceaeNK4A214group.id.11358	CRP	rs62027366	T	C	0.0615389		0.0137612	6.58e-06	0.000246192	0.230369	0.00212164	0.91	0.0370089	40.6465
genus.RuminococcaceaeNK4A214group.id.11358	CRP	rs6681678	C	T	-0.100174		0.024	9.05e-06	-0.000312616	0.0525326	0.00531021	0.95	0.0388728	37.6023
genus.RuminococcaceaeNK4A214group.id.11358	CRP	rs7573569	T	C	0.107739		0.0233638	3.23e-06	0.00855511	0.058151	0.0040726	0.036	0.0382298	42.0407
genus.Senegalimassilia.id.11160	CRP	rs10036909	C	T	0.185519		0.0400881	8.05e-06	0.00364233	0.071268	0.00294716	0.22	0.0631065	67.2224
genus.Senegalimassilia.id.11160	CRP	rs11787826	C	A	0.081327		0.0171154	2.63e-06	-0.00119682	0.456491	0.00233125	0.61	0.0564258	82.7275
genus.Senegalimassilia.id.11160	CRP	rs1990708	A	C	-0.109619		0.0247785	8.91e-06	0.00423205	0.136273	0.00316852	0.18	0.0533589	77.9774
genus.Senegalimassilia.id.11160	CRP	rs2017373	C	T	0.0782258		0.0176841	9.5e-06	0.000530019	0.370562	0.00134513	0.69	0.0531932	77.7217
genus.Senegalimassilia.id.11160	CRP	rs7225245	G	A	0.079173		0.0170421	4.18e-06	0.000670544	0.471975	0.00234917	0.78	0.0552799	80.949
genus.Slackia.id.825	CRP	rs10409783	A	G	0.0950828		0.0211239	7.7e-06	0.000870853	0.26743	0.00277816	0.75	0.0580002	60.8941
genus.Slackia.id.825	CRP	rs12440440	A	G	0.0901934		0.0190582	2.63e-06	0.00112539	0.335733	0.00244214	0.64	0.0602897	64.7566
genus.Slackia.id.825	CRP	rs16894137	C	T	-0.122792		0.0263047	2.71e-06	0.00439246	0.135178	0.00260919	0.092	0.0602113	64.6669
genus.Slackia.id.825	CRP	rs35156985	T	C	-0.155709		0.0348085	8.06e-06	-0.00458523	0.06436	0.00499002	0.36	0.0577573	60.8686
genus.Slackia.id.825	CRP	rs4492265	A	G	-0.0905757		0.0191658	2.41e-06	0.00492804	0.33984	0.00226884	0.03	0.060518	65.0175
genus.Slackia.id.825	CRP	rs8901	C	T	0.0934594		0.0186813	6.07e-07	-0.00185356	0.385634	0.00494406	0.71	0.0640194	69.0366
phylum.Tenericutes.id.3919	CRP	rs10108398	G	A	0.0769142		0.0153953	1.09e-06	0.00188662	0.279401	0.00149441	0.21	0.0466023	44.477
phylum.Tenericutes.id.3919	CRP	rs11890098	A	G	0.074438		0.0153389	9.57e-07	0.00152757	0.239817	0.00249899	0.54	0.0458923	45.6105
phylum.Tenericutes.id.3919	CRP	rs12566890	T	G	-0.101147		0.0230978	3.65e-06	-0.000209555	0.079859	0.00167967	0.9	0.043407	42.949
phylum.Tenericutes.id.3919	CRP	rs17214486	C	A	0.06099		0.0135623	6.61e-06	-0.00229356	0.387011	0.00191992	0.23	0.0422113	41.7725
phylum.Tenericutes.id.3919	CRP	rs2464826	A	C	0.0944239		0.0211806	8.4e-06	-0.00468229	0.115705	0.00373892	0.21	0.0424637	40.5958
phylum.Tenericutes.id.3919	CRP	rs28537087	G	A	0.0820873		0.0188312	8.07e-06	-0.00126299	0.128444	0.00221831	0.57	0.0418221	41.3524
phylum.Tenericutes.id.3919	CRP	rs3768491	A	G	-0.0681052		0.0149061	4.23e-06	0.00224744	0.284427	0.00237016	0.34	0.0438368	41.984
phylum.Tenericutes.id.3919	CRP	rs4885016	T	C	-0.0819606		0.0181628	7.27e-06	-0.00276425	0.150786	0.00233981	0.24	0.0420199	41.5785
phylum.Tenericutes.id.3919	CRP	rs6043847	T	C	-0.114937		0.0248606	4.55e-06	-0.00117516	0.060091	0.0354516	0.97	0.0434402	42.0713
phylum.Tenericutes.id.3919	CRP	rs72901605	T	C	-0.0841852		0.0178119	3.26e-06	0.00491626	0.191542	0.00254105	0.053	0.0453416	41.6097
phylum.Tenericutes.id.3919	CRP	rs74603314	T	C	0.221639		0.0462918	1.56e-06	-0.00831915	0.051087	0.00453625	0.067	0.0715408	28.8051
phylum.Tenericutes.id.3919	CRP	rs78169027	A	G	-0.108283		0.0237289	5.88e-06	-0.00046483	0.098268	0.00186305	0.8	0.0441103	40.4891
genus.Terrisporobacter.id.11348	CRP	rs1883097	C	T	0.226399		0.0454642	4.16e-07	0.012284	0.058742	0.00438561	0.0051	0.0760689	72.6331
genus.Terrisporobacter.id.11348	CRP	rs2569953	A	C	-0.0775591		0.0174641	8.95e-06	0.000718357	0.449842	0.00595807	0.9	0.0544833	76.4194
genus.Terrisporobacter.id.11348	CRP	rs2872237	C	A	-0.0814505		0.0175943	3.97e-06	0.000234162	0.408864	0.00630117	0.97	0.0566095	79.5206
genus.Terrisporobacter.id.11348	CRP	rs58405430	G	T	0.134617		0.0301177	7.94e-06	0.00014077	0.105239	0.00102286	0.89	0.0568041	74.3178
genus.Terrisporobacter.id.11348	CRP	rs7184125	T	C	0.091256		0.0205493	8.48e-06	0.00315862	0.229551	0.00274648	0.25	0.0563703	74.3855
genus.Turicibacter.id.2162	CRP	rs11054680	T	C	-0.104751		0.0226998	2.31e-06	-0.00269265	0.120547	0.00394312	0.49	0.0499738	46.9057
genus.Turicibacter.id.2162	CRP	rs11666533	C	T	-0.111689		0.0248436	7.37e-06	0.000979553	0.115365	0.00429174	0.82	0.0493126	42.7672
genus.Turicibacter.id.2162	CRP	rs12603364	T	C	0.110861		0.0225598	8.67e-07	-0.00766733	0.118392	0.00333936	0.022	0.0520529	48.9368
genus.Turicibacter.id.2162	CRP	rs149744580	A	G	0.169883		0.0315478	7.01e-08	0.00174337	0.059772	0.00411682	0.67	0.0585725	52.5607
genus.Turicibacter.id.2162	CRP	rs2834977	T	C	-0.0959995		0.0208261	3.96e-06	0.00430806	0.150078	0.00276023	0.12	0.0487546	45.795
genus.Turicibacter.id.2162	CRP	rs2952020	G	A	-0.0759019		0.0165764	5.63e-06	0.000605187	0.277007	0.00114335	0.6	0.0479692	45.0352
genus.Turicibacter.id.2162	CRP	rs3734633	G	A	-0.120957		0.02683	5.32e-06	0.00104965	0.085028	0.00232855	0.65	0.0489865	44.3757
genus.Turicibacter.id.2162	CRP	rs4869133	G	A	0.131186		0.027197	2.55e-06	-0.00561449	0.081607	0.00290306	0.053	0.0517447	44.9915
genus.Turicibacter.id.2162	CRP	rs55756211	T	C	-0.115115		0.0240708	2.81e-06	0.00334145	0.104229	0.00373452	0.37	0.0495154	46.5208
genus.Turicibacter.id.2162	CRP	rs7199484	G	A	-0.0731428		0.0160172	5.77e-06	0.0043747	0.3093	0.00212009	0.039	0.0479172	44.9789
family.Veillonellaceae.id.2172	CRP	rs111810795	C	T	-0.0867108		0.0180573	1.73e-06	-0.000108385	0.111546	0.00111971	0.92	0.0382747	32.6448
family.Veillonellaceae.id.2172	CRP	rs114889439	A	G	-0.253809		0.0539169	6.19e-06	0.00581216	0.038015	0.006786	0.39	0.0789705	14.6573
family.Veillonellaceae.id.2172	CRP	rs11700976	C	A	0.0503337		0.0113763	9.25e-06	-0.000362253	0.494107	0.0737988	1	0.0350776	30.5191
family.Veillonellaceae.id.2172	CRP	rs12186441	G	A	0.208096		0.0453999	4.53e-06	0.00734562	0.052684	0.00631558	0.24	0.0633213	18.5585
family.Veillonellaceae.id.2172	CRP	rs12668619	A	G	0.055301		0.0117654	2.57e-06	0.00101721	0.364126	0.00132858	0.44	0.0372003	32.4373
family.Veillonellaceae.id.2172	CRP	rs12741784	C	T	-0.0621452		0.0119266	1.28e-07	-0.00317683	0.368523	0.00188576	0.092	0.0419149	36.4887
family.Veillonellaceae.id.2172	CRP	rs1442060	G	A	-0.0514024		0.0112125	4.51e-06	0.000552992	0.486536	0.0244849	0.98	0.0362766	31.6115
family.Veillonellaceae.id.2172	CRP	rs1693340	T	C	0.0818934		0.018245	9.25e-06	0.00304076	0.122677	0.00513512	0.55	0.0361249	29.6635
family.Veillonellaceae.id.2172	CRP	rs2175069	A	G	-0.0526752		0.0114886	4.64e-06	-0.000182303	0.386774	0.000918933	0.84	0.0362297	31.569
family.Veillonellaceae.id.2172	CRP	rs2561116	T	G	-0.083617		0.0187159	7.89e-06	-0.000783489	0.100777	0.00716986	0.91	0.035342	30.7673
family.Veillonellaceae.id.2172	CRP	rs2585520	G	T	-0.0904972		0.0200428	5.27e-06	0.00205316	0.091163	0.00546364	0.71	0.0365661	30.9244
family.Veillonellaceae.id.2172	CRP	rs4263802	G	A	0.050942		0.0114921	7.45e-06	0.0023181	0.398925	0.00202926	0.25	0.035439	30.8547
family.Veillonellaceae.id.2172	CRP	rs4461038	A	G	-0.0554965		0.0119467	3.73e-06	-0.00351973	0.363171	0.00206394	0.088	0.0365923	31.8911
family.Veillonellaceae.id.2172	CRP	rs4797169	T	C	0.0587799		0.0128297	4.49e-06	-0.0044262	0.250634	0.00254705	0.082	0.0362862	31.6162
family.Veillonellaceae.id.2172	CRP	rs61264131	A	C	0.202367		0.0464388	6.75e-06	-0.00115565	0.038755	0.00404543	0.78	0.0810752	14.1862
family.Veillonellaceae.id.2172	CRP	rs6692542	A	G	0.0534397		0.0118254	8.68e-06	0.0022525	0.402131	0.0016014	0.16	0.0351803	30.6213
family.Veillonellaceae.id.2172	CRP	rs6909981	C	T	-0.0638697		0.0141765	5.48e-06	0.00187635	0.217505	0.00175692	0.29	0.0359537	31.3196
family.Veillonellaceae.id.2172	CRP	rs79535861	A	C	0.100666		0.0207016	1.58e-06	-5.67796e-06	0.091707	6.71209e-05	0.93	0.0391075	32.2188
family.Veillonellaceae.id.2172	CRP	rs9345168	C	A	0.0509102		0.0113253	8.49e-06	-0.000663175	0.502238	0.00106271	0.53	0.0352179	30.6552
family.Verrucomicrobiaceae.id.4036	CRP	rs111862613	T	C	0.0907065		0.0196746	3.73e-06	0.00152553	0.171015	0.00477099	0.75	0.0428963	43.3548
family.Verrucomicrobiaceae.id.4036	CRP	rs117107102	A	G	0.204683		0.0431573	2.92e-06	0.00948339	0.042151	0.00529443	0.073	0.0662436	29.335
family.Verrucomicrobiaceae.id.4036	CRP	rs11729256	T	C	0.0749798		0.0150177	6.73e-07	-0.00311888	0.258912	0.0020689	0.13	0.0456066	47.1807
family.Verrucomicrobiaceae.id.4036	CRP	rs12908520	G	A	0.0619104		0.0130946	2.15e-06	7.25424e-05	0.430962	0.000151759	0.63	0.0434921	44.9013
family.Verrucomicrobiaceae.id.4036	CRP	rs2602429	C	T	0.0745516		0.0156195	2.7e-06	0.00378934	0.220293	0.00251917	0.13	0.0433841	44.131
family.Verrucomicrobiaceae.id.4036	CRP	rs3995795	C	T	0.064218		0.0140994	5.03e-06	-0.0015893	0.324945	0.00181552	0.38	0.0421936	42.8666
family.Verrucomicrobiaceae.id.4036	CRP	rs4242783	G	A	0.0687992		0.0147694	2.75e-06	0.000992277	0.26027	0.00204532	0.63	0.0433495	44.0941
family.Verrucomicrobiaceae.id.4036	CRP	rs4936098	A	G	0.0648691		0.0135928	1.13e-06	0.000858716	0.377276	0.00225037	0.7	0.0446819	46.1677
family.Verrucomicrobiaceae.id.4036	CRP	rs61779207	G	A	-0.0758811		0.0167762	6.63e-06	0.000891922	0.182279	0.00559628	0.87	0.0418325	42.1235
family.Verrucomicrobiaceae.id.4036	CRP	rs74542928	T	C	0.112124		0.0236422	1.65e-06	-0.00956824	0.099295	0.0036672	0.0091	0.0452312	44.2275
family.Verrucomicrobiaceae.id.4036	CRP	rs9349825	A	G	-0.0704354		0.0147128	2.51e-06	0.00292891	0.263313	0.00232099	0.21	0.0432126	44.5809
family.Verrucomicrobiaceae.id.4036	CRP	rs941682	G	A	-0.0631526		0.0143767	9.58e-06	-0.00184223	0.272732	0.00211962	0.38	0.0407206	41.7275
class.Verrucomicrobiae.id.4029	CRP	rs111862613	T	C	0.090699		0.0196746	3.74e-06	0.00152553	0.171015	0.00477099	0.75	0.0428912	43.3494
class.Verrucomicrobiae.id.4029	CRP	rs117107102	A	G	0.204683		0.0431573	2.92e-06	0.00948339	0.042151	0.00529443	0.073	0.0662436	29.335
class.Verrucomicrobiae.id.4029	CRP	rs11729256	T	C	0.0749798		0.0150177	6.73e-07	-0.00311888	0.258912	0.0020689	0.13	0.0456066	47.1807
class.Verrucomicrobiae.id.4029	CRP	rs12908520	G	A	0.0618926		0.0130946	2.17e-06	7.25424e-05	0.430962	0.000151759	0.63	0.0434749	44.8827
class.Verrucomicrobiae.id.4029	CRP	rs2602429	C	T	0.0746844		0.0156194	2.58e-06	0.00378934	0.220293	0.00251917	0.13	0.0434699	44.2222
class.Verrucomicrobiae.id.4029	CRP	rs3995795	C	T	0.0641275		0.0140995	5.19e-06	-0.0015893	0.324945	0.00181552	0.38	0.0421329	42.8022
class.Verrucomicrobiae.id.4029	CRP	rs4242783	G	A	0.0689292		0.0147693	2.64e-06	0.000992277	0.26027	0.00204532	0.63	0.0434266	44.1761
class.Verrucomicrobiae.id.4029	CRP	rs4936098	A	G	0.0648843		0.0135928	1.12e-06	0.000858716	0.377276	0.00225037	0.7	0.044698	46.1851
class.Verrucomicrobiae.id.4029	CRP	rs61779207	G	A	-0.0758309		0.0167762	6.72e-06	0.000891922	0.182279	0.00559628	0.87	0.0418059	42.0956
class.Verrucomicrobiae.id.4029	CRP	rs74542928	T	C	0.112164		0.0236422	1.63e-06	-0.00956824	0.099295	0.0036672	0.0091	0.0452542	44.2511
class.Verrucomicrobiae.id.4029	CRP	rs9349825	A	G	-0.0704036		0.0147128	2.54e-06	0.00292891	0.263313	0.00232099	0.21	0.0431904	44.5569
class.Verrucomicrobiae.id.4029	CRP	rs941682	G	A	-0.0631436		0.0143767	9.61e-06	-0.00184223	0.272732	0.00211962	0.38	0.0407144	41.7209
order.Verrucomicrobiales.id.4030	CRP	rs111862613	T	C	0.090699		0.0196746	3.74e-06	0.00152553	0.171015	0.00477099	0.75	0.0428912	43.3494
order.Verrucomicrobiales.id.4030	CRP	rs117107102	A	G	0.204683		0.0431573	2.92e-06	0.00948339	0.042151	0.00529443	0.073	0.0662436	29.335
order.Verrucomicrobiales.id.4030	CRP	rs11729256	T	C	0.0749798		0.0150177	6.73e-07	-0.00311888	0.258912	0.0020689	0.13	0.0456066	47.1807
order.Verrucomicrobiales.id.4030	CRP	rs12908520	G	A	0.0618926		0.0130946	2.17e-06	7.25424e-05	0.430962	0.000151759	0.63	0.0434749	44.8827
order.Verrucomicrobiales.id.4030	CRP	rs2602429	C	T	0.0746844		0.0156194	2.58e-06	0.00378934	0.220293	0.00251917	0.13	0.0434699	44.2222
order.Verrucomicrobiales.id.4030	CRP	rs3995795	C	T	0.0641275		0.0140995	5.19e-06	-0.0015893	0.324945	0.00181552	0.38	0.0421329	42.8022
order.Verrucomicrobiales.id.4030	CRP	rs4242783	G	A	0.0689292		0.0147693	2.64e-06	0.000992277	0.26027	0.00204532	0.63	0.0434266	44.1761
order.Verrucomicrobiales.id.4030	CRP	rs4936098	A	G	0.0648843		0.0135928	1.12e-06	0.000858716	0.377276	0.00225037	0.7	0.044698	46.1851
order.Verrucomicrobiales.id.4030	CRP	rs61779207	G	A	-0.0758309		0.0167762	6.72e-06	0.000891922	0.182279	0.00559628	0.87	0.0418059	42.0956
order.Verrucomicrobiales.id.4030	CRP	rs74542928	T	C	0.112164		0.0236422	1.63e-06	-0.00956824	0.099295	0.0036672	0.0091	0.0452542	44.2511
order.Verrucomicrobiales.id.4030	CRP	rs9349825	A	G	-0.0704036		0.0147128	2.54e-06	0.00292891	0.263313	0.00232099	0.21	0.0431904	44.5569
order.Verrucomicrobiales.id.4030	CRP	rs941682	G	A	-0.0631436		0.0143767	9.61e-06	-0.00184223	0.272732	0.00211962	0.38	0.0407144	41.7209
family.Victivallaceae.id.2255	CRP	rs11671100	A	C	-0.160034		0.0349472	4.08e-06	-0.00370066	0.180271	0.00245114	0.13	0.0797309	23.9556
family.Victivallaceae.id.2255	CRP	rs11764871	G	T	0.127099		0.025656	7.49e-07	0.00365898	0.295549	0.00246869	0.14	0.0790449	27.8659
family.Victivallaceae.id.2255	CRP	rs2944282	T	C	-0.124197		0.0257026	1.57e-06	-0.000613768	0.301272	0.0322169	0.98	0.0804379	25.8194
family.Victivallaceae.id.2255	CRP	rs34962571	A	C	-0.186945		0.0418412	6.25e-06	-0.00145482	0.094573	0.00486891	0.77	0.079311	23.1438
family.Victivallaceae.id.2255	CRP	rs4396289	C	T	-0.152918		0.0288525	1.54e-07	-0.00413689	0.169528	0.0025768	0.11	0.0837702	29.7145
family.Victivallaceae.id.2255	CRP	rs61702987	T	C	0.145501		0.0300007	3.08e-06	0.000463078	0.191101	0.0043757	0.92	0.0745689	26.1407
family.Victivallaceae.id.2255	CRP	rs62570196	C	T	-0.246101		0.0483077	2.7e-07	-0.0096057	0.08153	0.00360663	0.0077	0.0923498	26.0978
family.Victivallaceae.id.2255	CRP	rs6545794	A	G	-0.197786		0.0410495	5.97e-07	0.00507784	0.068926	0.00382192	0.18	0.079674	28.1574
family.Victivallaceae.id.2255	CRP	rs67832247	C	T	-0.123489		0.0266695	3.24e-06	0.000164708	0.279614	0.000846904	0.85	0.0779811	24.9642
family.Victivallaceae.id.2255	CRP	rs7077363	G	A	0.148942		0.0318366	2.83e-06	0.00335695	0.162356	0.00358501	0.35	0.0747885	26.2643
family.Victivallaceae.id.2255	CRP	rs7314815	G	A	0.101088		0.0225594	6.4e-06	0.000627379	0.507985	0.00207378	0.76	0.0720797	25.2391
family.Victivallaceae.id.2255	CRP	rs7627405	C	T	-0.134158		0.0301427	8.19e-06	-0.00359721	0.177039	0.00285983	0.21	0.0747266	23.8381
order.Victivallales.id.2254	CRP	rs1002941	G	A	0.105025		0.0233484	8.15e-06	0.00134644	0.275222	0.002578	0.6	0.0647882	40.9165
order.Victivallales.id.2254	CRP	rs11770843	C	T	0.109431		0.0234879	1.91e-06	0.00314186	0.294606	0.00241457	0.19	0.0693693	43.755
order.Victivallales.id.2254	CRP	rs17114848	G	A	0.152377		0.0324332	4.06e-06	0.0061052	0.122171	0.00278184	0.028	0.0669195	42.359
order.Victivallales.id.2254	CRP	rs2031282	A	G	0.122369		0.0270329	4.38e-06	-0.00136232	0.170136	0.00353096	0.7	0.0666906	42.2037
order.Victivallales.id.2254	CRP	rs2825714	A	G	-0.13741		0.0289246	1.72e-06	0.00156912	0.145378	0.00219935	0.48	0.0694624	44.0887
order.Victivallales.id.2254	CRP	rs62570196	C	T	-0.21635		0.0439866	1.08e-06	-0.0096057	0.08153	0.00360663	0.0077	0.0799378	40.216
order.Victivallales.id.2254	CRP	rs72640280	A	G	0.220207		0.0486196	5.18e-06	0.00443755	0.058585	0.00430678	0.3	0.0736988	37.8618
order.Victivallales.id.2254	CRP	rs77599476	A	G	0.230292		0.0480168	1.86e-06	0.00250661	0.054364	0.0176182	0.89	0.0780615	39.2979
genus.Victivallis.id.2256	CRP	rs11899949	G	A	0.130568		0.0276239	2.77e-06	-0.00185869	0.253888	0.00326657	0.57	0.0820106	26.3626
genus.Victivallis.id.2256	CRP	rs12512543	A	C	-0.178036		0.0374344	2.54e-06	-0.000839206	0.120394	0.011928	0.94	0.08256	26.3996
genus.Victivallis.id.2256	CRP	rs173120	T	C	0.13381		0.0290127	7.65e-06	-0.000809315	0.246102	0.00757143	0.91	0.0782457	25.0882
genus.Victivallis.id.2256	CRP	rs1882775	A	G	-0.13827		0.031273	8.73e-06	0.00255664	0.204967	0.00222433	0.25	0.0778118	24.899
genus.Victivallis.id.2256	CRP	rs2546432	T	C	-0.110803		0.0249655	9.93e-06	0.00418713	0.469381	0.00239331	0.08	0.0772329	24.7591
genus.Victivallis.id.2256	CRP	rs342302	A	G	-0.152754		0.0351572	8.16e-06	0.00574731	0.151772	0.00303407	0.058	0.0779811	25.0116
genus.Victivallis.id.2256	CRP	rs4764863	G	A	0.121561		0.0246058	8.22e-07	0.000644639	0.507158	0.00209278	0.76	0.0861396	27.8835
genus.Victivallis.id.2256	CRP	rs4895919	T	C	-0.116918		0.0247515	2.75e-06	0.000718681	0.467982	0.0014971	0.63	0.0820867	26.3567
genus.Victivallis.id.2256	CRP	rs56349194	A	G	-0.158501		0.0315231	6.26e-07	-0.00408001	0.169716	0.00257132	0.11	0.0870612	28.2103
genus.Victivallis.id.2256	CRP	rs7374366	G	A	-0.182274		0.0405039	7.23e-06	0.00195426	0.106979	0.00199898	0.33	0.0787937	25.0612
genus.Victivallis.id.2256	CRP	rs911666	T	C	-0.118576		0.0263146	7.65e-06	-0.000992272	0.329254	0.00206746	0.63	0.0781978	25.1024
genus.Allisonella.id.2174	GlycA	rs35778461	C	T	0.146679		0.0297186	1.21e-06	-0.00186459	0.194004	0.00521603	0.62	0.0855231	37.4436
genus.Allisonella.id.2174	GlycA	rs594561	C	T	0.112231		0.0251681	9.41e-06	-0.00107658	0.437545	0.00413582	0.83	0.078082	33.9098
genus.Allisonella.id.2174	GlycA	rs602075	A	G	0.168974		0.0296976	3.57e-08	0.0028078	0.259424	0.00471776	0.58	0.0970459	43.0307
genus.Allisonella.id.2174	GlycA	rs76904847	G	A	0.148523		0.0334857	6.09e-06	0.0149718	0.18892	0.00540635	0.00729995	0.0800888	34.5307
genus.Anaerotruncus.id.2054	GlycA	rs10150232	A	G	0.0567088		0.0124877	6.68e-06	-0.00300512	0.284103	0.0045491	0.49	0.0354665	45.5475
genus.Anaerotruncus.id.2054	GlycA	rs11018566	A	G	-0.156465		0.0366032	6.14e-06	-0.00998768	0.043843	0.010064	0.36	0.0570303	29.1418
genus.Anaerotruncus.id.2054	GlycA	rs115414803	A	C	-0.144356		0.0317524	6.83e-06	0.0036747	0.048345	0.00980196	0.630001	0.0467003	34.8908
genus.Anaerotruncus.id.2054	GlycA	rs1272208	G	T	-0.0611743		0.0129831	4.28e-06	0.00258748	0.241653	0.00487109	0.56	0.0362036	46.5297
genus.Anaerotruncus.id.2054	GlycA	rs1431492	C	T	-0.0654996		0.0146188	7.36e-06	-0.00727877	0.170812	0.0054785	0.12	0.0348289	45.9288
genus.Anaerotruncus.id.2054	GlycA	rs4669806	G	T	0.0576389		0.0122994	2.42e-06	0.00166337	0.269956	0.00463127	0.55	0.0366216	48.4003
genus.Anaerotruncus.id.2054	GlycA	rs6494922	A	G	0.0903106		0.0202257	6.62e-06	0.00179316	0.079789	0.00762644	0.8	0.0355367	45.4993
genus.Anaerotruncus.id.2054	GlycA	rs6563550	T	C	0.0877135		0.0176745	2.35e-07	-0.00661816	0.085544	0.00736367	0.39	0.0401494	53.2577
class.Bacilli.id.1673	GlycA	rs11110282	A	G	-0.101189		0.0217379	4.85e-06	-0.00557532	0.06337	0.00842657	0.81	0.0361	33.3053
class.Bacilli.id.1673	GlycA	rs12797734	T	C	0.0572158		0.0126793	7.21e-06	-0.00329835	0.245968	0.0047747	0.4	0.0345086	33.5241
class.Bacilli.id.1673	GlycA	rs13068444	A	G	0.0601035		0.0136407	9.53e-06	-0.00270659	0.181024	0.00543	0.61	0.0336941	33.3986
class.Bacilli.id.1673	GlycA	rs1595463	C	A	0.0476864		0.0108547	7.97e-06	-0.000355631	0.467818	0.00416043	0.91	0.0338902	33.7909
class.Bacilli.id.1673	GlycA	rs4028634	T	C	0.0520614		0.0109842	2.21e-06	-0.00791926	0.381347	0.00423884	0.0470002	0.0358971	35.9057
class.Bacilli.id.1673	GlycA	rs57872228	C	T	-0.0714773		0.0146647	9.22e-07	0.00918294	0.153674	0.00573504	0.16	0.0372209	37.2767
class.Bacilli.id.1673	GlycA	rs74663707	C	T	0.0979154		0.0224074	8.46e-06	-0.0151269	0.079012	0.00763672	0.032	0.0354542	32.1627
class.Bacilli.id.1673	GlycA	rs7666190	C	A	-0.104044		0.0247934	8.47e-06	-0.00684675	0.054625	0.00906085	0.44	0.0435739	26.366
class.Bacilli.id.1673	GlycA	rs77558518	A	G	-0.107255		0.0222879	1.34e-06	-0.00212621	0.071065	0.00801005	0.52	0.0384002	35.0906
class.Bacilli.id.1673	GlycA	rs78938557	T	C	0.108007		0.0232858	1.07e-06	0.00254095	0.065939	0.0084309	0.79	0.0395223	34.7637
class.Bacilli.id.1673	GlycA	rs9581006	C	T	0.225309		0.0467697	1.79e-06	-0.00361912	0.041036	0.0104736	0.87	0.0731548	18.5658
phylum.Bacteroidetes.id.905	GlycA	rs17343978	A	C	-0.0556041		0.0120272	7.22e-06	0.00373111	0.252488	0.00473753	0.51	0.0331311	52.319
phylum.Bacteroidetes.id.905	GlycA	rs2032750	T	C	-0.0510857		0.0106804	1.71e-06	0.00453151	0.469408	0.00413655	0.33	0.0358017	55.2046
phylum.Bacteroidetes.id.905	GlycA	rs62531359	T	G	0.0657788		0.0149886	8.42e-06	0.0020682	0.138058	0.00597042	0.88	0.032901	51.9036
phylum.Bacteroidetes.id.905	GlycA	rs62575403	C	T	0.145424		0.0311079	2.96e-06	0.0042007	0.04845	0.00953724	0.82	0.0475083	40.1351
phylum.Bacteroidetes.id.905	GlycA	rs6586324	T	C	0.0477792		0.0105437	7.37e-06	-0.00294415	0.499071	0.00412101	0.46	0.0331014	52.262
phylum.Bacteroidetes.id.905	GlycA	rs72706335	T	C	-0.223193		0.0493382	7.13e-06	-0.00276401	0.05013	0.00945598	0.77	0.0725707	24.8246
phylum.Bacteroidetes.id.905	GlycA	rs73512608	G	A	-0.123117		0.0236743	2.54e-07	-0.00507271	0.048855	0.00958031	0.7	0.0483617	48.0116
phylum.Bacteroidetes.id.905	GlycA	rs73846128	A	G	-0.0664262		0.0133481	4.78e-07	-0.0162898	0.174725	0.00542354	0.00179999	0.0371735	58.9491
phylum.Bacteroidetes.id.905	GlycA	rs7999780	G	A	0.0543635		0.0124067	9.47e-06	0.00860794	0.207023	0.00512439	0.08	0.0327108	51.6046
phylum.Bacteroidetes.id.905	GlycA	rs929878	C	T	-0.0540001		0.0121526	6.51e-06	-0.00398951	0.264808	0.00467923	0.36	0.0332935	52.5844
genus.Butyricimonas.id.945	GlycA	rs11228830	A	G	0.135265		0.0298411	6.55e-06	0.00626601	0.069855	0.00809989	0.42	0.047565	34.4204
genus.Butyricimonas.id.945	GlycA	rs113054641	G	A	-0.144881		0.0274574	1.74e-07	0.00113245	0.067881	0.00819083	0.98	0.052356	42.2227
genus.Butyricimonas.id.945	GlycA	rs12304031	G	A	-0.086278		0.0196846	6.7e-06	-0.00258673	0.133327	0.00614578	0.709999	0.0436022	37.3277
genus.Butyricimonas.id.945	GlycA	rs1862649	G	A	0.113124		0.0248176	4.76e-06	0.00738887	0.089975	0.0072031	0.35	0.0454543	37.0291
genus.Butyricimonas.id.945	GlycA	rs7083431	A	C	0.0703539		0.0144439	8.85e-07	-0.00476943	0.35265	0.00433684	0.27	0.047418	41.0595
genus.Butyricimonas.id.945	GlycA	rs71428626	G	T	-0.133188		0.0289905	4.8e-06	0.00874141	0.068251	0.00823127	0.31	0.0462356	36.4025
class.Clostridia.id.1859	GlycA	rs10774377	A	G	0.052659		0.0113858	3.24e-06	-0.00310737	0.301181	0.00450098	0.56	0.0343747	54.3379
class.Clostridia.id.1859	GlycA	rs2273429	A	G	-0.0724037		0.0153105	4.52e-06	-0.00155104	0.119216	0.00635449	0.91	0.0338584	53.5137
class.Clostridia.id.1859	GlycA	rs72738886	T	C	0.086617		0.0190393	8.24e-06	-0.00844036	0.100306	0.00703084	0.28	0.0342569	50.0185
class.Clostridia.id.1859	GlycA	rs72915163	T	C	-0.0581025		0.0120557	1.34e-06	0.00058234	0.258652	0.00476282	0.82	0.0357064	56.4809
class.Clostridia.id.1859	GlycA	rs76767978	G	A	0.0698882		0.0156319	8.4e-06	0.00784667	0.115409	0.00649475	0.24	0.0328976	51.9207
family.Clostridiaceae1.id.1869	GlycA	rs10875374	C	T	-0.0536759		0.0119436	8.1e-06	0.00209642	0.448167	0.00412987	0.709999	0.0373692	55.2872
family.Clostridiaceae1.id.1869	GlycA	rs12186080	G	A	0.0748236		0.016246	5.34e-06	0.00102469	0.164077	0.00556067	0.77	0.0381213	56.4084
family.Clostridiaceae1.id.1869	GlycA	rs2795528	G	A	-0.180969		0.0390911	3.81e-06	-0.00253816	0.0572	0.00884742	0.84	0.0576822	39.1764
family.Clostridiaceae1.id.1869	GlycA	rs2817172	C	T	0.0563367		0.012392	5.27e-06	-0.00395325	0.372429	0.00427355	0.28	0.0387684	55.5695
family.Clostridiaceae1.id.1869	GlycA	rs4723021	T	C	-0.106376		0.0241944	7.42e-06	0.00149545	0.061231	0.00859929	0.83	0.0383007	54.4462
family.Clostridiaceae1.id.1869	GlycA	rs550843	T	C	-0.0734787		0.0168383	7.09e-06	0.0135703	0.124567	0.00630147	0.0369999	0.0376323	55.6174
family.Clostridiaceae1.id.1869	GlycA	rs881532	A	G	-0.0533035		0.0119011	7.9e-06	0.0101319	0.489302	0.00410951	0.00860003	0.0374179	55.3505
order.Clostridiales.id.1863	GlycA	rs10774377	A	G	0.0523003		0.0113859	3.81e-06	-0.00310737	0.301181	0.00450098	0.56	0.0341274	49.7818
order.Clostridiales.id.1863	GlycA	rs2273429	A	G	-0.0726191		0.0153105	4.17e-06	-0.00155104	0.119216	0.00635449	0.91	0.0339825	49.5819
order.Clostridiales.id.1863	GlycA	rs290772	G	A	0.084254		0.0196297	1e-05	-0.0105706	0.076758	0.00774954	0.17	0.0337432	45.9756
order.Clostridiales.id.1863	GlycA	rs6815608	T	C	0.104089		0.0210883	3.72e-07	-0.0023785	0.056726	0.00904677	0.91	0.0392828	52.5802
order.Clostridiales.id.1863	GlycA	rs72738886	T	C	0.0865333		0.0190392	8.42e-06	-0.00844036	0.100306	0.00703084	0.28	0.0342213	46.1186
order.Clostridiales.id.1863	GlycA	rs72915163	T	C	-0.0580246		0.0120558	1.39e-06	0.00058234	0.258652	0.00476282	0.82	0.0356526	52.0518
order.Clostridiales.id.1863	GlycA	rs76767978	G	A	0.0699806		0.0156318	8.18e-06	0.00784667	0.115409	0.00649475	0.24	0.0329396	47.9875
genus.Clostridiumsensustricto1.id.1873	GlycA	rs115807074	A	G	-0.22736		0.0492575	4.32e-06	0.0140145	0.047146	0.00978445	0.19	0.0705971	45.8037
genus.Clostridiumsensustricto1.id.1873	GlycA	rs116847295	C	T	0.110021		0.0246032	4.58e-06	0.00734412	0.058994	0.0087951	0.38	0.0403243	77.4465
genus.Clostridiumsensustricto1.id.1873	GlycA	rs12341505	G	A	0.0810718		0.0180121	4.82e-06	0.012206	0.140643	0.00591987	0.0460002	0.0384718	80.6509
genus.Clostridiumsensustricto1.id.1873	GlycA	rs2817172	C	T	0.058139		0.0124492	2.77e-06	-0.00395325	0.372429	0.00427355	0.28	0.0400943	81.4496
genus.Clostridiumsensustricto1.id.1873	GlycA	rs550843	T	C	-0.0783246		0.0169209	2.05e-06	0.0135703	0.124567	0.00630147	0.0369999	0.0399737	83.8355
genus.Coprococcus2.id.11302	GlycA	rs10070053	A	G	0.0594312		0.0135375	7.65e-06	0.00423467	0.40697	0.00421498	0.33	0.0417627	55.51
genus.Coprococcus2.id.11302	GlycA	rs12634070	T	C	0.0736486		0.0164921	9.95e-06	0.00752999	0.212455	0.00507318	0.12	0.0412646	54.743
genus.Coprococcus2.id.11302	GlycA	rs2482516	C	T	0.0754415		0.0164619	4.72e-06	-0.00366651	0.20527	0.00513921	0.33	0.0426962	56.8557
genus.Coprococcus2.id.11302	GlycA	rs35890118	A	G	-0.066536		0.0147661	8.26e-06	-0.00445857	0.280625	0.00457976	0.38	0.0416005	55.3092
genus.Coprococcus2.id.11302	GlycA	rs61823518	A	C	-0.0955381		0.0215724	6.68e-06	-0.00401536	0.105208	0.00683332	0.55	0.0429646	54.7201
genus.Coprococcus2.id.11302	GlycA	rs6677933	C	T	-0.0804405		0.0164216	1.19e-06	-0.00179267	0.219904	0.00502577	0.630001	0.0453097	60.5011
genus.Coprococcus2.id.11302	GlycA	rs72680320	T	C	-0.0649382		0.013919	2.27e-06	-0.00715276	0.434268	0.00415677	0.0909997	0.0450413	57.6418
genus.Coprococcus2.id.11302	GlycA	rs9426473	A	G	0.0727361		0.0161662	6.31e-06	0.000985728	0.215725	0.00502898	0.79	0.0421209	56.0706
family.Coriobacteriaceae.id.811	GlycA	rs11073596	T	G	0.0510212		0.0114339	8.14e-06	-0.0010231	0.320814	0.00450774	0.61	0.0336924	33.9141
family.Coriobacteriaceae.id.811	GlycA	rs11250875	T	C	0.06075		0.0130939	4.83e-06	-0.00285615	0.203997	0.00510285	0.52	0.0343675	34.9402
family.Coriobacteriaceae.id.811	GlycA	rs11656361	A	C	0.0773006		0.017553	8.02e-06	-0.00412974	0.117583	0.00653472	0.450001	0.034577	33.1213
family.Coriobacteriaceae.id.811	GlycA	rs12974142	G	A	0.0789796		0.0177205	8.51e-06	-0.000569969	0.104603	0.00671171	0.91	0.0337303	33.7325
family.Coriobacteriaceae.id.811	GlycA	rs13307134	C	T	0.0565686		0.0126265	7.8e-06	0.00466062	0.239742	0.00485109	0.38	0.0337613	33.9859
family.Coriobacteriaceae.id.811	GlycA	rs1397793	G	A	-0.0498855		0.0112446	9.77e-06	0.000570718	0.339989	0.00451046	0.91	0.033396	33.6055
family.Coriobacteriaceae.id.811	GlycA	rs1816223	A	G	-0.0586265		0.0129006	4.84e-06	0.00286138	0.209244	0.00509233	0.46	0.0343662	34.9348
family.Coriobacteriaceae.id.811	GlycA	rs240104	T	C	-0.0603429		0.0126849	1.52e-06	0.00154619	0.229309	0.00498609	0.89	0.0362605	36.7008
family.Coriobacteriaceae.id.811	GlycA	rs34739816	G	T	0.0965017		0.0207666	3.88e-06	-0.0146047	0.075701	0.00788964	0.0790005	0.0358391	34.2265
family.Coriobacteriaceae.id.811	GlycA	rs45480394	T	G	-0.0504262		0.0113307	9.71e-06	0.00752803	0.376522	0.00427275	0.0779992	0.0335152	33.5099
family.Coriobacteriaceae.id.811	GlycA	rs4880783	G	T	0.056503		0.0125055	5.9e-06	-0.00518277	0.222735	0.00497352	0.29	0.0340503	34.6083
family.Coriobacteriaceae.id.811	GlycA	rs67561917	A	G	-0.0714367		0.0154113	5.39e-06	-0.00507821	0.135673	0.00605073	0.58	0.0345447	34.4171
family.Coriobacteriaceae.id.811	GlycA	rs719099	A	G	0.0778402		0.0155815	5.43e-07	0.00266516	0.121413	0.00632497	0.73	0.0376641	38.4163
family.Coriobacteriaceae.id.811	GlycA	rs7540303	C	T	0.0483227		0.0109062	9.62e-06	0.00553037	0.398812	0.00419032	0.21	0.033266	33.7837
family.Coriobacteriaceae.id.811	GlycA	rs7898585	T	C	0.0731501		0.0164186	5.25e-06	-0.00452919	0.102009	0.00682242	0.51	0.0342351	34.8028
family.Coriobacteriaceae.id.811	GlycA	rs8010111	G	A	-0.103377		0.0229286	6.9e-06	-0.0156753	0.069483	0.00811073	0.0830004	0.0355459	32.7138
order.Coriobacteriales.id.810	GlycA	rs11073596	T	G	0.0510212		0.0114339	8.14e-06	-0.0010231	0.320814	0.00450774	0.61	0.0336924	33.9141
order.Coriobacteriales.id.810	GlycA	rs11250875	T	C	0.06075		0.0130939	4.83e-06	-0.00285615	0.203997	0.00510285	0.52	0.0343675	34.9402
order.Coriobacteriales.id.810	GlycA	rs11656361	A	C	0.0773006		0.017553	8.02e-06	-0.00412974	0.117583	0.00653472	0.450001	0.034577	33.1213
order.Coriobacteriales.id.810	GlycA	rs12974142	G	A	0.0789796		0.0177205	8.51e-06	-0.000569969	0.104603	0.00671171	0.91	0.0337303	33.7325
order.Coriobacteriales.id.810	GlycA	rs13307134	C	T	0.0565686		0.0126265	7.8e-06	0.00466062	0.239742	0.00485109	0.38	0.0337613	33.9859
order.Coriobacteriales.id.810	GlycA	rs1397793	G	A	-0.0498855		0.0112446	9.77e-06	0.000570718	0.339989	0.00451046	0.91	0.033396	33.6055
order.Coriobacteriales.id.810	GlycA	rs1816223	A	G	-0.0586265		0.0129006	4.84e-06	0.00286138	0.209244	0.00509233	0.46	0.0343662	34.9348
order.Coriobacteriales.id.810	GlycA	rs240104	T	C	-0.0603429		0.0126849	1.52e-06	0.00154619	0.229309	0.00498609	0.89	0.0362605	36.7008
order.Coriobacteriales.id.810	GlycA	rs34739816	G	T	0.0965017		0.0207666	3.88e-06	-0.0146047	0.075701	0.00788964	0.0790005	0.0358391	34.2265
order.Coriobacteriales.id.810	GlycA	rs45480394	T	G	-0.0504262		0.0113307	9.71e-06	0.00752803	0.376522	0.00427275	0.0779992	0.0335152	33.5099
order.Coriobacteriales.id.810	GlycA	rs4880783	G	T	0.056503		0.0125055	5.9e-06	-0.00518277	0.222735	0.00497352	0.29	0.0340503	34.6083
order.Coriobacteriales.id.810	GlycA	rs67561917	A	G	-0.0714367		0.0154113	5.39e-06	-0.00507821	0.135673	0.00605073	0.58	0.0345447	34.4171
order.Coriobacteriales.id.810	GlycA	rs719099	A	G	0.0778402		0.0155815	5.43e-07	0.00266516	0.121413	0.00632497	0.73	0.0376641	38.4163
order.Coriobacteriales.id.810	GlycA	rs7540303	C	T	0.0483227		0.0109062	9.62e-06	0.00553037	0.398812	0.00419032	0.21	0.033266	33.7837
order.Coriobacteriales.id.810	GlycA	rs7898585	T	C	0.0731501		0.0164186	5.25e-06	-0.00452919	0.102009	0.00682242	0.51	0.0342351	34.8028
order.Coriobacteriales.id.810	GlycA	rs8010111	G	A	-0.103377		0.0229286	6.9e-06	-0.0156753	0.069483	0.00811073	0.0830004	0.0355459	32.7138
class.Coriobacteriia.id.809	GlycA	rs11073596	T	G	0.0510212		0.0114339	8.14e-06	-0.0010231	0.320814	0.00450774	0.61	0.0336924	33.9141
class.Coriobacteriia.id.809	GlycA	rs11250875	T	C	0.06075		0.0130939	4.83e-06	-0.00285615	0.203997	0.00510285	0.52	0.0343675	34.9402
class.Coriobacteriia.id.809	GlycA	rs11656361	A	C	0.0773006		0.017553	8.02e-06	-0.00412974	0.117583	0.00653472	0.450001	0.034577	33.1213
class.Coriobacteriia.id.809	GlycA	rs12974142	G	A	0.0789796		0.0177205	8.51e-06	-0.000569969	0.104603	0.00671171	0.91	0.0337303	33.7325
class.Coriobacteriia.id.809	GlycA	rs13307134	C	T	0.0565686		0.0126265	7.8e-06	0.00466062	0.239742	0.00485109	0.38	0.0337613	33.9859
class.Coriobacteriia.id.809	GlycA	rs1397793	G	A	-0.0498855		0.0112446	9.77e-06	0.000570718	0.339989	0.00451046	0.91	0.033396	33.6055
class.Coriobacteriia.id.809	GlycA	rs1816223	A	G	-0.0586265		0.0129006	4.84e-06	0.00286138	0.209244	0.00509233	0.46	0.0343662	34.9348
class.Coriobacteriia.id.809	GlycA	rs240104	T	C	-0.0603429		0.0126849	1.52e-06	0.00154619	0.229309	0.00498609	0.89	0.0362605	36.7008
class.Coriobacteriia.id.809	GlycA	rs34739816	G	T	0.0965017		0.0207666	3.88e-06	-0.0146047	0.075701	0.00788964	0.0790005	0.0358391	34.2265
class.Coriobacteriia.id.809	GlycA	rs45480394	T	G	-0.0504262		0.0113307	9.71e-06	0.00752803	0.376522	0.00427275	0.0779992	0.0335152	33.5099
class.Coriobacteriia.id.809	GlycA	rs4880783	G	T	0.056503		0.0125055	5.9e-06	-0.00518277	0.222735	0.00497352	0.29	0.0340503	34.6083
class.Coriobacteriia.id.809	GlycA	rs67561917	A	G	-0.0714367		0.0154113	5.39e-06	-0.00507821	0.135673	0.00605073	0.58	0.0345447	34.4171
class.Coriobacteriia.id.809	GlycA	rs719099	A	G	0.0778402		0.0155815	5.43e-07	0.00266516	0.121413	0.00632497	0.73	0.0376641	38.4163
class.Coriobacteriia.id.809	GlycA	rs7540303	C	T	0.0483227		0.0109062	9.62e-06	0.00553037	0.398812	0.00419032	0.21	0.033266	33.7837
class.Coriobacteriia.id.809	GlycA	rs7898585	T	C	0.0731501		0.0164186	5.25e-06	-0.00452919	0.102009	0.00682242	0.51	0.0342351	34.8028
class.Coriobacteriia.id.809	GlycA	rs8010111	G	A	-0.103377		0.0229286	6.9e-06	-0.0156753	0.069483	0.00811073	0.0830004	0.0355459	32.7138
class.Deltaproteobacteria.id.3087	GlycA	rs1035691	A	G	-0.055176		0.0121602	9.65e-06	-0.0069949	0.355359	0.00429693	0.0990011	0.0359196	43.4313
class.Deltaproteobacteria.id.3087	GlycA	rs112381107	C	T	0.206594		0.0456908	4.63e-06	0.000808306	0.049506	0.00951502	0.98	0.068555	25.1544
class.Deltaproteobacteria.id.3087	GlycA	rs11599763	T	C	-0.0544219		0.0117397	3.94e-06	-0.00108656	0.378261	0.00423621	0.86	0.0374581	45.3639
class.Deltaproteobacteria.id.3087	GlycA	rs17084793	G	A	-0.0710762		0.015953	5.69e-06	0.00503494	0.162531	0.0056176	0.34	0.0368389	44.5736
class.Deltaproteobacteria.id.3087	GlycA	rs17791387	A	G	-0.0735881		0.0154246	1.6e-06	0.000626527	0.180507	0.00534815	0.95	0.0390741	47.0971
class.Deltaproteobacteria.id.3087	GlycA	rs2692012	A	G	0.110335		0.0253336	3.14e-06	-0.000912545	0.065422	0.00839787	0.94	0.040708	42.7293
class.Deltaproteobacteria.id.3087	GlycA	rs3935584	C	T	-0.0523485		0.011566	7.5e-06	-0.000557554	0.497496	0.00415815	0.93	0.036361	43.9793
class.Deltaproteobacteria.id.3087	GlycA	rs4506934	C	T	-0.0936514		0.02012	3.59e-06	0.00553469	0.103891	0.0068114	0.49	0.0377479	45.4057
class.Deltaproteobacteria.id.3087	GlycA	rs55744759	A	G	-0.0779693		0.0170738	7.31e-06	-0.00064894	0.11641	0.00641645	0.84	0.036403	44.0378
class.Deltaproteobacteria.id.3087	GlycA	rs6058181	C	T	0.0825716		0.0165958	3.4e-07	-0.00593993	0.119826	0.00633539	0.4	0.0414872	50.2281
class.Deltaproteobacteria.id.3087	GlycA	rs62020470	A	G	-0.0585411		0.0129358	4.85e-06	0.000726955	0.281588	0.00458431	0.91	0.0371065	44.9216
family.Desulfovibrionaceae.id.3169	GlycA	rs112381107	C	T	0.211435		0.0456962	2.82e-06	0.000808306	0.049506	0.00951502	0.98	0.0701027	33.5023
family.Desulfovibrionaceae.id.3169	GlycA	rs11599763	T	C	-0.0555931		0.0117493	2.5e-06	-0.00108656	0.378261	0.00423621	0.86	0.0382502	60.1782
family.Desulfovibrionaceae.id.3169	GlycA	rs17791387	A	G	-0.0729251		0.0154381	2.1e-06	0.000626527	0.180507	0.00534815	0.95	0.0386618	60.4616
family.Desulfovibrionaceae.id.3169	GlycA	rs2692012	A	G	0.114231		0.0253568	1.56e-06	-0.000912545	0.065422	0.00839787	0.94	0.041985	57.2749
family.Desulfovibrionaceae.id.3169	GlycA	rs3935584	C	T	-0.0525838		0.0115757	6.78e-06	-0.000557554	0.497496	0.00415815	0.93	0.0365668	57.4216
family.Desulfovibrionaceae.id.3169	GlycA	rs4506934	C	T	-0.0943381		0.020138	3.16e-06	0.00553469	0.103891	0.0068114	0.49	0.037995	59.3382
family.Desulfovibrionaceae.id.3169	GlycA	rs6058181	C	T	0.0834742		0.0166111	2.7e-07	-0.00593993	0.119826	0.00633539	0.4	0.0418765	65.8355
family.Desulfovibrionaceae.id.3169	GlycA	rs72647048	T	C	-0.0770089		0.017089	9.61e-06	-0.000582893	0.11636	0.00641243	0.84	0.0359577	56.437
order.Desulfovibrionales.id.3156	GlycA	rs112381107	C	T	0.21009		0.0456974	3.22e-06	0.000808306	0.049506	0.00951502	0.98	0.0696959	27.7319
order.Desulfovibrionales.id.3156	GlycA	rs11599763	T	C	-0.0554862		0.0117486	2.61e-06	-0.00108656	0.378261	0.00423621	0.86	0.0381763	50.0478
order.Desulfovibrionales.id.3156	GlycA	rs17791387	A	G	-0.0727501		0.0154369	2.25e-06	0.000626527	0.180507	0.00534815	0.95	0.0385453	50.2268
order.Desulfovibrionales.id.3156	GlycA	rs186073	T	C	0.0529219		0.0118542	8.74e-06	-0.00279243	0.399058	0.00424	0.52	0.036488	46.7944
order.Desulfovibrionales.id.3156	GlycA	rs2692012	A	G	0.112244		0.0253553	2.27e-06	-0.000912545	0.065422	0.00839787	0.94	0.0413214	46.9422
order.Desulfovibrionales.id.3156	GlycA	rs3935584	C	T	-0.0524466		0.0115749	7.2e-06	-0.000557554	0.497496	0.00415815	0.93	0.0364605	47.707
order.Desulfovibrionales.id.3156	GlycA	rs4506934	C	T	-0.0953383		0.0201367	2.43e-06	0.00553469	0.103891	0.0068114	0.49	0.0384306	50.0381
order.Desulfovibrionales.id.3156	GlycA	rs6058181	C	T	0.0836765		0.0166098	2.53e-07	-0.00593993	0.119826	0.00633539	0.4	0.041973	54.9948
order.Desulfovibrionales.id.3156	GlycA	rs62020470	A	G	-0.0573633		0.0129462	7.51e-06	0.000726955	0.281588	0.00458431	0.91	0.0363851	47.6109
order.Desulfovibrionales.id.3156	GlycA	rs72647048	T	C	-0.0772459		0.0170876	9e-06	-0.000582893	0.11636	0.00641243	0.84	0.0360701	47.1833
genus.Eubacteriumbrachygroup.id.11296	GlycA	rs112617308	T	C	-0.170873		0.0362844	2.38e-06	-0.00697605	0.098392	0.00692347	0.29	0.0745107	32.1233
genus.Eubacteriumbrachygroup.id.11296	GlycA	rs13139592	T	C	-0.145997		0.0327192	7.97e-06	-0.00253254	0.153011	0.00572827	0.66	0.0719807	29.7147
genus.Eubacteriumbrachygroup.id.11296	GlycA	rs1384962	A	G	0.120888		0.0266264	6.99e-06	0.00128047	0.223758	0.00495778	0.99	0.0709799	30.4848
genus.Eubacteriumbrachygroup.id.11296	GlycA	rs62348779	T	C	-0.201481		0.043286	3.78e-06	-0.00439031	0.074095	0.00793283	0.46	0.074652	30.7854
genus.Eubacteriumbrachygroup.id.11296	GlycA	rs6591893	G	A	0.108225		0.0240319	7.34e-06	-0.000539275	0.312214	0.00446074	0.91	0.0708336	30.4019
genus.Eubacteriumeligensgroup.id.14372	GlycA	rs182318	G	A	-0.0824941		0.0195615	8.4e-06	-0.0137192	0.080037	0.00757727	0.0819993	0.0366369	80.2383
genus.Eubacteriumeligensgroup.id.14372	GlycA	rs4583233	A	C	0.0670205		0.0128122	2.84e-07	0.00435562	0.346135	0.00434167	0.36	0.0428743	91.631
genus.Eubacteriumeligensgroup.id.14372	GlycA	rs6923695	T	G	0.103268		0.0229524	4.87e-06	0.00121081	0.077725	0.00768528	0.630001	0.040241	77.1659
genus.Eubacteriumxylanophilumgroup.id.14375	GlycA	rs10917203	A	C	0.0612633		0.0130917	3.15e-06	0.00123125	0.335115	0.00439056	0.86	0.0409751	61.3352
genus.Eubacteriumxylanophilumgroup.id.14375	GlycA	rs112176119	C	T	-0.113455		0.0245762	3.33e-06	0.00342836	0.083055	0.00767228	0.649999	0.0420805	59.4946
genus.Eubacteriumxylanophilumgroup.id.14375	GlycA	rs13239072	G	A	0.0687427		0.0142728	1.82e-06	0.00349996	0.260101	0.0046925	0.450001	0.0413577	63.7398
genus.Eubacteriumxylanophilumgroup.id.14375	GlycA	rs17830032	G	A	-0.160597		0.0310515	2.39e-07	0.0263809	0.053739	0.00939776	0.00669993	0.052898	59.0609
genus.Eubacteriumxylanophilumgroup.id.14375	GlycA	rs2012708	A	G	0.0573202		0.0126905	6.53e-06	-0.000862386	0.352368	0.00429972	0.97	0.0390732	60.0714
genus.Eubacteriumxylanophilumgroup.id.14375	GlycA	rs2213117	T	G	0.0877797		0.0189012	4.21e-06	0.00967525	0.117423	0.00664294	0.12	0.0405291	60.3954
genus.Holdemanella.id.11393	GlycA	rs12513188	G	A	0.0903906		0.0195276	4.65e-06	0.00690712	0.197773	0.00520344	0.22	0.0521667	38.4665
genus.Holdemanella.id.11393	GlycA	rs34187114	C	A	-0.104505		0.022601	5.13e-06	0.00825377	0.157453	0.0056693	0.16	0.0519191	38.2938
genus.Holdemanella.id.11393	GlycA	rs4541991	T	C	-0.0927334		0.0194435	2.1e-06	0.00446855	0.219105	0.00504587	0.3	0.0541784	39.8109
genus.Holdemanella.id.11393	GlycA	rs62113381	T	C	-0.105447		0.0232029	5.54e-06	0.00416711	0.150397	0.00578488	0.67	0.0531096	37.2121
genus.Holdemanella.id.11393	GlycA	rs73011279	T	C	-0.0961669		0.0199336	1.36e-06	0.00644266	0.220095	0.00498979	0.14	0.055911	40.0772
genus.Holdemanella.id.11393	GlycA	rs8113760	G	A	0.078999		0.01734	4.62e-06	-0.00519887	0.351128	0.00430037	0.22	0.0530282	37.8951
genus.Holdemania.id.2157	GlycA	rs10885477	T	C	-0.135137		0.0301894	8.6e-06	0.0143462	0.06394	0.00841646	0.11	0.0477126	28.973
genus.Holdemania.id.2157	GlycA	rs11080063	G	A	-0.0665238		0.0149837	6.67e-06	-0.000455789	0.494975	0.00409263	0.92	0.0471867	30.0014
genus.Holdemania.id.2157	GlycA	rs111745969	A	G	0.120677		0.0265781	3.71e-06	0.0017005	0.098821	0.00694723	0.84	0.0509688	29.4202
genus.Holdemania.id.2157	GlycA	rs113593397	A	G	-0.128935		0.0282526	9.36e-06	-0.000933878	0.087034	0.00735541	0.97	0.0486318	28.217
genus.Holdemania.id.2157	GlycA	rs116500994	G	T	-0.13755		0.0293386	2.34e-06	0.00265924	0.071427	0.00804329	0.75	0.0513926	30.3969
genus.Holdemania.id.2157	GlycA	rs12701617	A	G	-0.0660617		0.0149427	9.52e-06	-0.00176847	0.428645	0.00415828	0.64	0.046382	29.4746
genus.Holdemania.id.2157	GlycA	rs1867876	T	C	0.0842919		0.0162192	2.74e-07	-0.00581762	0.285218	0.00455567	0.17	0.0538288	34.4875
genus.Holdemania.id.2157	GlycA	rs4146507	C	T	0.079488		0.0177002	7.23e-06	-0.00387301	0.218334	0.005012	0.39	0.0469943	29.8894
genus.Holdemania.id.2157	GlycA	rs6133067	T	C	0.0910829		0.0178561	5.17e-07	-1.02703e-05	0.24776	0.00523278	0.95	0.0532913	33.2005
genus.Holdemania.id.2157	GlycA	rs73139538	G	A	-0.148594		0.0327469	7.77e-06	0.0157775	0.062391	0.00853317	0.0659994	0.0496748	28.1534
genus.Holdemania.id.2157	GlycA	rs77293403	A	G	0.164556		0.0341775	1.77e-06	-0.00800065	0.063093	0.00852658	0.44	0.05483	29.2722
genus.Holdemania.id.2157	GlycA	rs80149660	C	T	-0.232987		0.0519183	6.04e-06	0.0139753	0.060168	0.00867933	0.14	0.0788805	18.6514
genus.Holdemania.id.2157	GlycA	rs9500080	C	T	0.0926764		0.0178886	4.09e-07	0.0042733	0.22449	0.00494195	0.450001	0.0530451	33.946
genus.Holdemania.id.2157	GlycA	rs9529719	T	C	0.074038		0.0160494	5.97e-06	0.00345677	0.308332	0.00449919	0.41	0.0474221	30.1718
genus.Intestinimonas.id.2062	GlycA	rs10262702	T	C	0.0918017		0.0194885	2.06e-06	0.00364194	0.12572	0.00626966	0.67	0.0437506	31.6175
genus.Intestinimonas.id.2062	GlycA	rs11258178	A	G	0.0660742		0.0134139	6.98e-07	-0.00585144	0.371151	0.00426459	0.18	0.0457251	33.1128
genus.Intestinimonas.id.2062	GlycA	rs11928843	G	A	-0.0607331		0.0132035	4.21e-06	0.00384193	0.478332	0.00413397	0.33	0.0423998	30.5981
genus.Intestinimonas.id.2062	GlycA	rs12226153	A	G	-0.151142		0.0306922	5.12e-07	-0.00464393	0.059209	0.00876985	0.58	0.0528369	29.5493
genus.Intestinimonas.id.2062	GlycA	rs17067892	C	T	0.107194		0.0250013	6.38e-06	-0.00299824	0.072251	0.00795884	0.74	0.0419933	29.7195
genus.Intestinimonas.id.2062	GlycA	rs1859797	G	A	0.060368		0.0131793	4.12e-06	-0.00331767	0.466208	0.00415171	0.44	0.0424412	30.6293
genus.Intestinimonas.id.2062	GlycA	rs2276760	A	G	-0.0685233		0.0152546	7.84e-06	-0.00220622	0.216788	0.00500849	0.48	0.0406512	30.0679
genus.Intestinimonas.id.2062	GlycA	rs2731794	C	T	0.120632		0.0257529	1.92e-06	0.00174554	0.067822	0.00825103	1	0.0452205	30.8161
genus.Intestinimonas.id.2062	GlycA	rs4113676	A	C	-0.218507		0.0490152	7.42e-06	-0.00950751	0.051832	0.00966126	0.42	0.0794977	16.0128
genus.Intestinimonas.id.2062	GlycA	rs62240188	G	A	0.130074		0.0267179	2.2e-06	0.00374768	0.07823	0.0076439	0.58	0.046736	29.5144
genus.Intestinimonas.id.2062	GlycA	rs62427239	C	A	0.162658		0.0367647	9.41e-06	0.00573688	0.054104	0.00944204	0.61	0.0554121	21.9709
genus.Intestinimonas.id.2062	GlycA	rs6934519	C	T	0.0692373		0.0151154	8.57e-06	-0.000375883	0.253994	0.00471618	0.98	0.0404644	29.9438
genus.Intestinimonas.id.2062	GlycA	rs716604	A	G	0.0818068		0.0165992	8.57e-07	-0.00755071	0.178766	0.00536569	0.18	0.0447454	33.2629
genus.Intestinimonas.id.2062	GlycA	rs7170984	T	C	-0.0658116		0.0140767	2.98e-06	0.00164572	0.31079	0.00453015	0.98	0.0424773	31.502
genus.Lachnospira.id.2004	GlycA	rs159484	G	A	0.0794668		0.0176999	6.68e-06	0.00357718	0.093732	0.00705196	0.58	0.0350665	99.8161
genus.Lachnospira.id.2004	GlycA	rs2520509	A	G	0.0519063		0.011578	7.42e-06	0.00139025	0.332625	0.00438922	0.53	0.0348787	99.3405
genus.Lachnospira.id.2004	GlycA	rs4686798	T	C	0.0531826		0.0113747	2.74e-06	0.0123251	0.376002	0.00425865	0.00769999	0.0365009	104.117
genus.Lachnospira.id.2004	GlycA	rs56791201	T	C	0.051823		0.0110697	2.93e-06	-0.000626234	0.482578	0.00410335	0.99	0.0364062	103.767
genus.LachnospiraceaeUCG004.id.11324	GlycA	rs12072562	T	C	0.133104		0.0303566	7.07e-06	-0.00440952	0.058812	0.00886231	0.630001	0.0468697	32.1777
genus.LachnospiraceaeUCG004.id.11324	GlycA	rs12202257	G	A	-0.0550876		0.0124186	7.03e-06	-0.00228204	0.362881	0.00427434	0.61	0.0373678	40.0189
genus.LachnospiraceaeUCG004.id.11324	GlycA	rs12673420	G	A	0.0554351		0.0118375	2.98e-06	0.0047731	0.424664	0.0041667	0.32	0.0388388	41.7012
genus.LachnospiraceaeUCG004.id.11324	GlycA	rs12747809	G	A	-0.062197		0.0125685	8.65e-07	0.001233	0.315854	0.0044271	0.709999	0.0408964	44.0078
genus.LachnospiraceaeUCG004.id.11324	GlycA	rs233486	A	G	-0.0799088		0.017766	6.28e-06	0.000715152	0.133535	0.00604614	0.709999	0.0385642	39.2372
genus.LachnospiraceaeUCG004.id.11324	GlycA	rs2444793	C	T	-0.0542433		0.0118188	4.77e-06	-0.00141727	0.475348	0.00413638	0.8	0.0380286	40.7969
genus.LachnospiraceaeUCG004.id.11324	GlycA	rs2726805	A	G	0.0548397		0.0120844	6.3e-06	0.0010109	0.389549	0.00422117	0.92	0.0375379	40.2584
genus.LachnospiraceaeUCG004.id.11324	GlycA	rs2882478	G	A	-0.0577091		0.0118338	1.21e-06	0.00388143	0.445007	0.00417166	0.38	0.0403446	43.395
genus.LachnospiraceaeUCG004.id.11324	GlycA	rs35182105	A	G	-0.109724		0.024221	4.87e-06	-0.0140161	0.071514	0.00808599	0.0649995	0.0398127	38.9609
order.Lactobacillales.id.1800	GlycA	rs11110282	A	G	-0.10239		0.0217849	3.96e-06	-0.00557532	0.06337	0.00842657	0.81	0.0365136	40.2723
order.Lactobacillales.id.1800	GlycA	rs11627423	C	A	0.0499263		0.0109744	5.09e-06	0.00424518	0.408316	0.00420298	0.31	0.0346941	41.3538
order.Lactobacillales.id.1800	GlycA	rs1595463	C	A	0.0479749		0.0108801	7.44e-06	-0.000355631	0.467818	0.00416043	0.91	0.0340823	40.6012
order.Lactobacillales.id.1800	GlycA	rs2370083	G	T	-0.08054		0.0180992	8.33e-06	0.0116413	0.104538	0.00678309	0.0779992	0.0339901	40.2693
order.Lactobacillales.id.1800	GlycA	rs34989881	A	G	0.113479		0.0246452	4.09e-06	-0.00657492	0.078664	0.00808936	0.630001	0.0405145	36.3278
order.Lactobacillales.id.1800	GlycA	rs4028634	T	C	0.0532915		0.01101	1.35e-06	-0.00791926	0.381347	0.00423884	0.0470002	0.0367345	43.9294
order.Lactobacillales.id.1800	GlycA	rs57872228	C	T	-0.0688415		0.0146994	2.58e-06	0.00918294	0.153674	0.00573504	0.16	0.0357448	42.697
order.Lactobacillales.id.1800	GlycA	rs74663707	C	T	0.0982594		0.0224613	8.4e-06	-0.0151269	0.079012	0.00763672	0.032	0.0355498	38.5288
order.Lactobacillales.id.1800	GlycA	rs77558518	A	G	-0.106466		0.0223484	1.67e-06	-0.00212621	0.071065	0.00801005	0.52	0.038145	41.6195
order.Lactobacillales.id.1800	GlycA	rs78938557	T	C	0.10553		0.0233581	2.31e-06	0.00254095	0.065939	0.0084309	0.79	0.0383682	40.2608
order.Lactobacillales.id.1800	GlycA	rs9581006	C	T	0.22583		0.0469228	1.77e-06	-0.00361912	0.041036	0.0104736	0.87	0.0734396	22.2352
family.Oxalobacteraceae.id.2966	GlycA	rs11246212	T	C	0.13607		0.0291797	4.51e-06	-3.13251e-05	0.12754	0.00615122	0.83	0.0639841	24.975
family.Oxalobacteraceae.id.2966	GlycA	rs12002250	A	C	0.196145		0.044523	5.53e-06	-0.00356649	0.05765	0.00889014	0.780001	0.066038	23.793
family.Oxalobacteraceae.id.2966	GlycA	rs1569853	T	C	-0.140043		0.0281704	7.45e-07	0.00295434	0.154592	0.00567875	0.87	0.0699457	26.7626
family.Oxalobacteraceae.id.2966	GlycA	rs17138946	G	T	-0.189444		0.0430248	8.09e-06	0.0110329	0.057598	0.00888402	0.28	0.064526	23.457
family.Oxalobacteraceae.id.2966	GlycA	rs36057338	G	T	0.181604		0.0398742	6.26e-06	-0.0033615	0.069207	0.00813105	0.6	0.0655751	23.6747
family.Oxalobacteraceae.id.2966	GlycA	rs4428215	G	A	0.12561		0.0230053	4.88e-08	-0.00754216	0.224736	0.00493589	0.22	0.0758063	30.1849
family.Oxalobacteraceae.id.2966	GlycA	rs561239	A	G	0.105525		0.0236769	7.19e-06	-0.00213943	0.248381	0.00482863	0.73	0.0634914	24.0869
family.Oxalobacteraceae.id.2966	GlycA	rs6000536	C	T	-0.118383		0.0241355	7.39e-07	-0.00574878	0.20185	0.00515491	0.25	0.0688161	27.1906
family.Oxalobacteraceae.id.2966	GlycA	rs80330081	A	C	-0.18756		0.0423688	6.64e-06	0.00689019	0.062797	0.00849064	0.46	0.0658536	23.45
family.Oxalobacteraceae.id.2966	GlycA	rs934049	G	A	0.109751		0.0238636	4.21e-06	0.00516391	0.240964	0.0048947	0.26	0.065332	24.6443
family.Pasteurellaceae.id.3689	GlycA	rs10965428	C	A	-0.119902		0.0258219	4.29e-06	-0.00535176	0.079843	0.00761622	0.37	0.048778	32.4452
family.Pasteurellaceae.id.3689	GlycA	rs111582866	G	A	-0.113957		0.0256403	7.07e-06	-0.0139713	0.105846	0.00670142	0.0329997	0.0483675	31.2252
family.Pasteurellaceae.id.3689	GlycA	rs12050685	A	G	-0.0670948		0.015239	9.19e-06	0.00182658	0.400245	0.00419914	0.709999	0.0457031	32.1423
family.Pasteurellaceae.id.3689	GlycA	rs16970009	A	G	0.187381		0.0429572	7.32e-06	-0.00932663	0.047311	0.00967971	0.3	0.0653349	23.4072
family.Pasteurellaceae.id.3689	GlycA	rs35510	A	G	0.122729		0.0264958	4.02e-06	0.00938012	0.093243	0.00708375	0.18	0.0494875	32.1904
family.Pasteurellaceae.id.3689	GlycA	rs4822728	T	C	0.0685479		0.0149032	4.72e-06	0.00219087	0.381875	0.00425244	0.760001	0.0471567	33.2187
family.Pasteurellaceae.id.3689	GlycA	rs6972479	A	G	-0.0781862		0.0175366	7.75e-06	0.00583964	0.255514	0.00490807	0.22	0.0481568	31.0823
family.Pasteurellaceae.id.3689	GlycA	rs72756943	G	A	0.13988		0.0303029	3.35e-06	-0.00248102	0.083229	0.0076347	0.58	0.0518757	31.2847
family.Pasteurellaceae.id.3689	GlycA	rs73139353	A	C	-0.222573		0.0484634	8.71e-06	-0.00205227	0.04542	0.0100081	0.92	0.0698391	21.6238
family.Pasteurellaceae.id.3689	GlycA	rs76022354	C	T	0.24289		0.0500406	1.83e-06	-0.0103241	0.045247	0.0100883	0.27	0.0784309	22.3524
family.Pasteurellaceae.id.3689	GlycA	rs78909003	T	C	-0.241159		0.0498372	2.05e-06	-0.000410334	0.052334	0.00925155	0.97	0.0786312	22.0852
family.Pasteurellaceae.id.3689	GlycA	rs9382510	C	T	-0.0881865		0.0169965	2.48e-07	-0.00647743	0.23458	0.00485255	0.21	0.0531543	37.6728
family.Pasteurellaceae.id.3689	GlycA	rs9938097	T	C	-0.0710386		0.0158024	8.23e-06	-0.00072938	0.330369	0.00441621	0.59	0.0459691	32.3074
order.Pasteurellales.id.3688	GlycA	rs10965428	C	A	-0.119902		0.0258219	4.29e-06	-0.00535176	0.079843	0.00761622	0.37	0.048778	32.4452
order.Pasteurellales.id.3688	GlycA	rs111582866	G	A	-0.113957		0.0256403	7.07e-06	-0.0139713	0.105846	0.00670142	0.0329997	0.0483675	31.2252
order.Pasteurellales.id.3688	GlycA	rs12050685	A	G	-0.0670948		0.015239	9.19e-06	0.00182658	0.400245	0.00419914	0.709999	0.0457031	32.1423
order.Pasteurellales.id.3688	GlycA	rs16970009	A	G	0.187381		0.0429572	7.32e-06	-0.00932663	0.047311	0.00967971	0.3	0.0653349	23.4072
order.Pasteurellales.id.3688	GlycA	rs35510	A	G	0.122729		0.0264958	4.02e-06	0.00938012	0.093243	0.00708375	0.18	0.0494875	32.1904
order.Pasteurellales.id.3688	GlycA	rs4822728	T	C	0.0685479		0.0149032	4.72e-06	0.00219087	0.381875	0.00425244	0.760001	0.0471567	33.2187
order.Pasteurellales.id.3688	GlycA	rs6972479	A	G	-0.0781862		0.0175366	7.75e-06	0.00583964	0.255514	0.00490807	0.22	0.0481568	31.0823
order.Pasteurellales.id.3688	GlycA	rs72756943	G	A	0.13988		0.0303029	3.35e-06	-0.00248102	0.083229	0.0076347	0.58	0.0518757	31.2847
order.Pasteurellales.id.3688	GlycA	rs73139353	A	C	-0.222573		0.0484634	8.71e-06	-0.00205227	0.04542	0.0100081	0.92	0.0698391	21.6238
order.Pasteurellales.id.3688	GlycA	rs76022354	C	T	0.24289		0.0500406	1.83e-06	-0.0103241	0.045247	0.0100883	0.27	0.0784309	22.3524
order.Pasteurellales.id.3688	GlycA	rs78909003	T	C	-0.241159		0.0498372	2.05e-06	-0.000410334	0.052334	0.00925155	0.97	0.0786312	22.0852
order.Pasteurellales.id.3688	GlycA	rs9382510	C	T	-0.0881865		0.0169965	2.48e-07	-0.00647743	0.23458	0.00485255	0.21	0.0531543	37.6728
order.Pasteurellales.id.3688	GlycA	rs9938097	T	C	-0.0710386		0.0158024	8.23e-06	-0.00072938	0.330369	0.00441621	0.59	0.0459691	32.3074
family.Rhodospirillaceae.id.2717	GlycA	rs1035406	G	A	-0.11354		0.0250863	5.84e-06	-0.00996608	0.112621	0.00651621	0.11	0.0491842	29.199
family.Rhodospirillaceae.id.2717	GlycA	rs13336560	C	T	-0.0701719		0.0158061	9.17e-06	-0.00293786	0.482371	0.00430147	0.39	0.0495409	27.7781
family.Rhodospirillaceae.id.2717	GlycA	rs1549633	A	C	0.0999312		0.0218634	4.7e-06	0.00418904	0.146087	0.0058363	0.48	0.0511234	28.7133
family.Rhodospirillaceae.id.2717	GlycA	rs1923415	A	G	-0.0999238		0.0227326	9.64e-06	-0.00441199	0.123282	0.0062479	0.4	0.0479735	28.5045
family.Rhodospirillaceae.id.2717	GlycA	rs3754624	C	T	0.0971389		0.0200064	1.71e-06	0.00106793	0.183413	0.00530134	0.83	0.0518853	30.9377
family.Rhodospirillaceae.id.2717	GlycA	rs4278423	T	C	0.107529		0.0235725	3.12e-06	0.00173833	0.123244	0.00629256	0.62	0.0505468	30.1149
family.Rhodospirillaceae.id.2717	GlycA	rs55876211	C	T	-0.0911851		0.0196395	2.87e-06	0.0103327	0.180236	0.00535554	0.0519996	0.0507534	30.2196
family.Rhodospirillaceae.id.2717	GlycA	rs61933850	G	A	0.164808		0.0360647	7.23e-06	0.00683748	0.063508	0.00843195	0.41	0.0542608	26.0631
family.Rhodospirillaceae.id.2717	GlycA	rs7001029	C	T	0.117366		0.0261324	5.35e-06	-0.00346767	0.095605	0.00711307	0.630001	0.0507128	28.5915
family.Rhodospirillaceae.id.2717	GlycA	rs72714493	A	G	0.0816858		0.0180791	7.35e-06	-0.0029918	0.251377	0.00474504	0.61	0.0486151	28.8916
family.Rhodospirillaceae.id.2717	GlycA	rs74354280	C	T	-0.0911896		0.0204907	6.67e-06	0.000839053	0.168737	0.00548872	0.96	0.0488274	29.0379
family.Rhodospirillaceae.id.2717	GlycA	rs76784716	A	G	0.136049		0.0285767	1.49e-06	0.00677129	0.067217	0.00820022	0.43	0.0521779	31.1291
family.Rhodospirillaceae.id.2717	GlycA	rs9813022	A	G	-0.0842444		0.0163583	2.53e-07	0.00383005	0.29558	0.00451248	0.450001	0.05589	33.4748
genus.Ruminiclostridium6.id.11356	GlycA	rs10829821	T	C	-0.097606		0.0216072	3.47e-06	0.00556774	0.101034	0.00683166	0.36	0.0410031	34.1649
genus.Ruminiclostridium6.id.11356	GlycA	rs116969552	A	G	-0.166823		0.0376681	9.16e-06	0.00735606	0.048024	0.009615	0.4	0.0536721	24.1292
genus.Ruminiclostridium6.id.11356	GlycA	rs11992182	A	C	0.0625299		0.0137876	4.65e-06	-0.00191799	0.274378	0.00462773	0.87	0.0395813	34.4228
genus.Ruminiclostridium6.id.11356	GlycA	rs1756364	G	T	0.0999189		0.0197169	2.54e-07	0.00871396	0.112008	0.00749993	0.26	0.045308	38.3107
genus.Ruminiclostridium6.id.11356	GlycA	rs67479537	T	C	0.118994		0.026487	9.3e-06	-0.00100331	0.075781	0.00780741	0.99	0.0411219	31.0812
genus.Ruminiclostridium6.id.11356	GlycA	rs71414120	T	G	0.200894		0.0406434	1.08e-06	-0.00821976	0.059229	0.008729	0.37	0.0653023	24.2343
genus.Ruminiclostridium6.id.11356	GlycA	rs72991535	T	G	0.135604		0.0295174	4.95e-06	0.000335279	0.056564	0.00896939	0.9	0.0464899	29.3302
genus.Ruminiclostridium6.id.11356	GlycA	rs73176030	T	C	0.058665		0.013208	7.29e-06	0.00309664	0.32756	0.00438436	0.46	0.0387657	33.6773
genus.Ruminiclostridium6.id.11356	GlycA	rs77193512	A	G	0.0736533		0.0153163	1.3e-06	-0.003774	0.188047	0.00525341	0.5	0.0418259	36.4574
genus.Ruminiclostridium6.id.11356	GlycA	rs792058	G	A	0.0554234		0.0125423	8.58e-06	-0.0039714	0.442003	0.00420118	0.34	0.0391204	32.8657
genus.Ruminiclostridium6.id.11356	GlycA	rs79968172	G	A	0.11614		0.0243083	1.66e-06	-0.00955419	0.057295	0.0088734	0.26	0.0423282	35.3178
genus.Ruminiclostridium6.id.11356	GlycA	rs9555756	A	C	-0.0804138		0.0176692	7.1e-06	-0.0085588	0.139704	0.00595995	0.19	0.0388274	33.7104
genus.RuminococcaceaeUCG002.id.11360	GlycA	rs10916131	C	T	-0.069333		0.0146753	2.87e-06	-0.00775376	0.155681	0.00567523	0.31	0.0357825	28.801
genus.RuminococcaceaeUCG002.id.11360	GlycA	rs10927423	C	A	-0.0713617		0.0147712	8.5e-07	0.00147427	0.158458	0.00581626	0.73	0.0376449	30.357
genus.RuminococcaceaeUCG002.id.11360	GlycA	rs10964441	G	A	-0.14906		0.034486	7.45e-06	-0.00228456	0.052192	0.0092461	0.630001	0.0612346	15.7824
genus.RuminococcaceaeUCG002.id.11360	GlycA	rs113147300	A	G	-0.075842		0.0164562	7.69e-06	-0.00231788	0.146851	0.00589518	0.85	0.0349572	26.9157
genus.RuminococcaceaeUCG002.id.11360	GlycA	rs11607472	A	G	-0.0780229		0.0176325	7.19e-06	-0.00468663	0.112401	0.00651687	0.48	0.0351639	26.9348
genus.RuminococcaceaeUCG002.id.11360	GlycA	rs116974815	C	A	-0.189731		0.0396566	2.03e-06	0.00672088	0.056166	0.00893588	0.41	0.0622271	17.4819
genus.RuminococcaceaeUCG002.id.11360	GlycA	rs11750293	G	T	-0.0578304		0.0120512	1.76e-06	0.00646694	0.274708	0.00461647	0.14	0.0365443	29.4323
genus.RuminococcaceaeUCG002.id.11360	GlycA	rs12463378	A	G	-0.0522061		0.0112086	2.96e-06	0.00338878	0.383805	0.00423117	0.32	0.0358421	28.6768
genus.RuminococcaceaeUCG002.id.11360	GlycA	rs15256	C	T	0.0732376		0.016834	9.46e-06	-0.0132653	0.095415	0.00703536	0.0729995	0.0338684	27.2032
genus.RuminococcaceaeUCG002.id.11360	GlycA	rs55793120	T	C	0.137396		0.027414	4.81e-07	-0.00164644	0.057927	0.00907634	0.760001	0.0465784	25.8615
genus.RuminococcaceaeUCG002.id.11360	GlycA	rs56030423	G	A	-0.0982874		0.0216344	6.3e-06	0.00839166	0.083398	0.00749543	0.19	0.0369417	26.0037
genus.RuminococcaceaeUCG002.id.11360	GlycA	rs57079348	T	G	-0.076573		0.017282	7.22e-06	-0.00164139	0.111	0.00656312	0.92	0.0350602	27.0012
genus.RuminococcaceaeUCG002.id.11360	GlycA	rs6542556	A	G	0.050974		0.011406	7.86e-06	6.39696e-06	0.356597	0.00429441	0.99	0.0341735	27.4553
genus.RuminococcaceaeUCG002.id.11360	GlycA	rs7120052	A	C	0.0624796		0.0135523	1.97e-06	-0.0086555	0.174756	0.00541547	0.19	0.0363675	29.2897
genus.RuminococcaceaeUCG002.id.11360	GlycA	rs7342369	C	A	-0.0527803		0.0116023	5.66e-06	0.00518479	0.326611	0.00439626	0.24	0.035165	27.547
genus.RuminococcaceaeUCG002.id.11360	GlycA	rs77564310	A	C	-0.0713093		0.0140855	3.29e-07	0.00805351	0.197905	0.00517854	0.14	0.0391493	31.4417
genus.RuminococcaceaeUCG002.id.11360	GlycA	rs79016051	C	T	-0.0887747		0.0189424	2.34e-06	-0.00271271	0.094168	0.00707337	0.61	0.036271	28.9353
genus.RuminococcaceaeUCG002.id.11360	GlycA	rs882348	A	G	-0.0799946		0.0178618	5.45e-06	0.00271692	0.096886	0.0069674	0.61	0.0347644	27.9521
genus.Ruminococcus1.id.11373	GlycA	rs10167839	A	G	0.0519509		0.0116306	8.09e-06	0.0029721	0.339904	0.00435798	0.35	0.034625	59.5174
genus.Ruminococcus1.id.11373	GlycA	rs11783695	G	T	-0.0734114		0.0161398	4.73e-06	-0.00350647	0.133322	0.00604911	0.55	0.035505	61.0895
genus.Ruminococcus1.id.11373	GlycA	rs17781867	C	T	0.0999271		0.0211728	1.96e-06	-0.00898264	0.09276	0.00737137	0.21	0.0397041	59.2814
genus.Ruminococcus1.id.11373	GlycA	rs3819978	C	T	-0.11504		0.0260137	8.74e-06	-0.00341187	0.054594	0.00906459	0.7	0.0393356	52.2392
genus.Ruminococcus1.id.11373	GlycA	rs6105066	T	C	-0.0607052		0.013425	5.06e-06	-0.00400587	0.235162	0.00495748	0.27	0.0360041	59.8999
genus.Ruminococcus1.id.11373	GlycA	rs6493760	C	T	0.0535262		0.0115885	3.38e-06	-0.00387117	0.388769	0.00425827	0.32	0.0365788	61.1847
genus.Ruminococcustorquesgroup.id.14377	GlycA	rs10904297	A	G	-0.167804		0.0389812	2.69e-06	-0.00118471	0.034428	0.0113238	0.709999	0.0835999	28.5721
genus.Ruminococcustorquesgroup.id.14377	GlycA	rs10967781	C	A	0.0507994		0.0113322	8.37e-06	-0.00434878	0.34046	0.0043315	0.22	0.0333968	61.4311
genus.Ruminococcustorquesgroup.id.14377	GlycA	rs12434631	A	G	0.074697		0.0153401	2.77e-06	-0.00271706	0.144172	0.0058686	0.55	0.0355728	63.9658
genus.Ruminococcustorquesgroup.id.14377	GlycA	rs1475330	T	C	0.0523492		0.01182	8.13e-06	-0.00312042	0.287185	0.00457763	0.44	0.0338628	60.7832
genus.Ruminococcustorquesgroup.id.14377	GlycA	rs158487	A	G	0.0531781		0.0116341	7.52e-06	-0.000221806	0.301344	0.00449823	0.86	0.0335619	61.7697
genus.Ruminococcustorquesgroup.id.14377	GlycA	rs4073731	T	C	0.0651948		0.0142221	4.05e-06	-0.00773791	0.151499	0.00578022	0.21	0.0345433	63.6227
genus.Ruminococcustorquesgroup.id.14377	GlycA	rs8141465	A	G	0.0480778		0.0107442	9.65e-06	-0.00460778	0.502321	0.00412772	0.23	0.0331674	60.9947
genus.Slackia.id.825	GlycA	rs12440440	A	G	0.0901934		0.0190582	2.63e-06	0.0135079	0.33432	0.00438635	0.00940005	0.0602897	64.7566
genus.Slackia.id.825	GlycA	rs35156985	T	C	-0.155709		0.0348085	8.06e-06	-0.00862206	0.065772	0.00870759	0.32	0.0577573	60.8686
genus.Slackia.id.825	GlycA	rs4492265	A	G	-0.0905757		0.0191658	2.41e-06	-0.00151384	0.338735	0.00433924	0.83	0.060518	65.0175
genus.Slackia.id.825	GlycA	rs8901	C	T	0.0934594		0.0186813	6.07e-07	-0.00939621	0.386687	0.00423888	0.05	0.0640194	69.0366
genus.Streptococcus.id.1853	GlycA	rs10028567	C	T	-0.0921167		0.0191881	7.3e-06	-0.000685945	0.093777	0.00708509	0.83	0.0351073	34.8715
genus.Streptococcus.id.1853	GlycA	rs10448310	A	G	-0.0517935		0.0111324	3.31e-06	-0.00269157	0.435668	0.0041487	0.46	0.0363235	36.2869
genus.Streptococcus.id.1853	GlycA	rs11110281	T	C	-0.137519		0.0227398	2.58e-09	-0.00617447	0.063099	0.0084448	0.74	0.0484153	45.1981
genus.Streptococcus.id.1853	GlycA	rs11720390	G	A	0.107024		0.0228121	3.59e-06	0.00684341	0.078572	0.00771555	0.35	0.0375503	34.8889
genus.Streptococcus.id.1853	GlycA	rs1918540	G	A	0.059639		0.0128148	2.44e-06	-0.00776835	0.262248	0.00477695	0.15	0.0368236	36.7809
genus.Streptococcus.id.1853	GlycA	rs2370083	G	T	-0.0816836		0.0185851	9.75e-06	0.0116413	0.104538	0.00678309	0.0779992	0.0346575	34.3369
genus.Streptococcus.id.1853	GlycA	rs4968759	A	G	-0.0515109		0.0112068	3.78e-06	-0.000374716	0.429429	0.00415597	0.709999	0.0361091	36.0648
genus.Streptococcus.id.1853	GlycA	rs57646748	G	A	-0.0907696		0.0200344	5.48e-06	-0.00248339	0.071375	0.00806035	0.780001	0.0359953	34.9694
genus.Streptococcus.id.1853	GlycA	rs6806351	T	C	-0.0633829		0.0136647	4.94e-06	0.00201297	0.233741	0.00488628	0.649999	0.0361294	35.1795
genus.Streptococcus.id.1853	GlycA	rs71481756	T	G	0.0931048		0.0207949	6.51e-06	-0.0120692	0.091447	0.00712778	0.0589997	0.0374027	33.1602
genus.Streptococcus.id.1853	GlycA	rs72739637	A	G	0.0959942		0.0193213	1.03e-06	-0.00632712	0.113768	0.00651515	0.5	0.0399867	36.5119
genus.Streptococcus.id.1853	GlycA	rs77558518	A	G	-0.103999		0.0229714	4.71e-06	-0.00212621	0.071065	0.00801005	0.52	0.0374273	34.1503
genus.Streptococcus.id.1853	GlycA	rs7916711	A	G	0.102891		0.0217362	2.72e-06	-0.00187731	0.057793	0.00880893	0.83	0.0379206	35.4181
genus.Streptococcus.id.1853	GlycA	rs9903102	C	A	-0.0709483		0.0155275	4.18e-06	0.000143545	0.141253	0.00591033	0.91	0.035946	35.8957
genus.Subdoligranulum.id.2070	GlycA	rs1667315	G	A	0.0485017		0.0107452	6.72e-06	-0.00479144	0.432452	0.00415012	0.23	0.033944	56.1357
genus.Subdoligranulum.id.2070	GlycA	rs2114677	C	T	-0.104176		0.0230829	2.72e-06	-0.00224576	0.056407	0.00891365	0.92	0.037588	55.2253
genus.Subdoligranulum.id.2070	GlycA	rs2171249	C	T	0.106744		0.0233213	4.51e-06	0.00803807	0.079279	0.00797736	0.32	0.0378445	52.4453
genus.Subdoligranulum.id.2070	GlycA	rs35940633	G	A	-0.0511008		0.011001	4.22e-06	0.00386658	0.378075	0.00426382	0.47	0.0346854	57.3927
genus.Subdoligranulum.id.2070	GlycA	rs3761728	T	G	-0.0543458		0.0118866	3.87e-06	-0.00159104	0.301924	0.00448602	0.85	0.0348329	57.6063
genus.Subdoligranulum.id.2070	GlycA	rs6555306	T	C	-0.0740777		0.0155463	2.81e-06	0.00558389	0.125106	0.00627167	0.38	0.0353093	58.4928
genus.Sutterella.id.2896	GlycA	rs1145877	A	G	-0.073548		0.0162413	7.2e-06	-0.00244055	0.149922	0.00578085	0.69	0.0389739	44.7384
genus.Sutterella.id.2896	GlycA	rs11591622	T	G	-0.0688382		0.0151375	6.5e-06	-0.000709776	0.243483	0.00480047	0.91	0.0401547	43.8949
genus.Sutterella.id.2896	GlycA	rs13173038	A	G	-0.0718076		0.0151627	2.73e-06	-0.00848151	0.207084	0.00510132	0.1	0.0407401	46.8306
genus.Sutterella.id.2896	GlycA	rs2050185	G	A	0.0575138		0.0128766	7.97e-06	-0.000484258	0.373848	0.00427085	0.95	0.0387973	44.5006
genus.Sutterella.id.2896	GlycA	rs2321387	G	A	-0.0592876		0.0124509	1.87e-06	-0.00632781	0.46352	0.00416521	0.0860003	0.041396	47.6423
genus.Sutterella.id.2896	GlycA	rs2613606	C	T	-0.0556794		0.0124117	7.2e-06	-0.0094337	0.43187	0.00415599	0.032	0.0389769	44.7351
genus.Sutterella.id.2896	GlycA	rs607327	C	T	0.0578334		0.0129053	6.63e-06	0.00687218	0.36938	0.00425773	0.18	0.0391262	44.9203
genus.Sutterella.id.2896	GlycA	rs7499539	A	G	0.0617478		0.0130998	2.36e-06	0.00533663	0.305051	0.00445332	0.29	0.040984	47.1551
genus.Sutterella.id.2896	GlycA	rs7638039	T	C	0.0645624		0.0143887	8.66e-06	0.0107261	0.247769	0.00478433	0.0340001	0.038653	44.3049
genus.Sutterella.id.2896	GlycA	rs9350083	T	G	-0.0593069		0.0133929	8.23e-06	-0.0108462	0.305023	0.00446034	0.00549997	0.0387216	44.4471
family.Acidaminococcaceae.id.2166	GlycA	rs262812	T	C	-0.065675		0.0142257	3.25e-06	-0.00914515	0.257977	0.00469229	0.0560003	0.0422995	76.2903
family.Acidaminococcaceae.id.2166	GlycA	rs2933324	A	G	-0.0662557		0.0140257	2.24e-06	-0.00641313	0.279613	0.00459744	0.11	0.0422537	78.889
family.Acidaminococcaceae.id.2166	GlycA	rs45497800	T	C	-0.117863		0.0257351	5.86e-06	-0.000711662	0.083942	0.00752787	0.82	0.0425829	71.8491
family.Acidaminococcaceae.id.2166	GlycA	rs6589457	A	G	0.165911		0.0349516	2.32e-06	0.00233773	0.052195	0.00926548	0.82	0.0549276	61.2584
family.Acidaminococcaceae.id.2166	GlycA	rs6923842	T	C	-0.0796106		0.0169192	2.21e-06	0.00574446	0.188995	0.00527988	0.28	0.0433661	77.0384
family.Acidaminococcaceae.id.2166	GlycA	rs74540770	G	A	-0.108969		0.0243533	7.09e-06	-0.00341726	0.088344	0.00741698	0.61	0.0435922	69.0068
family.Acidaminococcaceae.id.2166	GlycA	rs78702810	T	C	-0.143755		0.0323244	9.16e-06	-0.0138697	0.044783	0.0102091	0.15	0.0495992	59.5238
phylum.Actinobacteria.id.400	GlycA	rs11766971	T	C	0.0476376		0.010646	9.4e-06	0.00606708	0.47244	0.00411356	0.22	0.0330285	36.1035
phylum.Actinobacteria.id.400	GlycA	rs12528285	C	T	0.0809469		0.0180784	5.69e-06	0.00272574	0.10049	0.00684724	0.69	0.0338233	37.0089
phylum.Actinobacteria.id.400	GlycA	rs13192624	T	C	-0.0522862		0.0117742	9.33e-06	-0.00506602	0.283005	0.00456014	0.27	0.0330423	36.1152
phylum.Actinobacteria.id.400	GlycA	rs1397793	G	A	-0.0521387		0.0111587	3.74e-06	0.000570718	0.339989	0.00451046	0.91	0.0346779	37.5381
phylum.Actinobacteria.id.400	GlycA	rs4429415	C	T	0.0581908		0.0111343	2.05e-07	0.00088823	0.332144	0.00435164	0.68	0.0387183	42.5807
phylum.Actinobacteria.id.400	GlycA	rs55888705	A	G	0.0534221		0.0109975	1.31e-06	-0.00228274	0.365759	0.00427971	0.57	0.0360648	39.549
phylum.Actinobacteria.id.400	GlycA	rs638382	T	C	-0.0501706		0.0111272	5.03e-06	0.00123588	0.47759	0.00411377	0.649999	0.0348088	36.4079
phylum.Actinobacteria.id.400	GlycA	rs6496870	T	C	0.0510777		0.0113809	4.62e-06	-0.000891967	0.330299	0.00438733	0.630001	0.0341492	37.3782
phylum.Actinobacteria.id.400	GlycA	rs6743026	T	C	0.0589446		0.0134622	9.88e-06	0.00612414	0.188496	0.00525632	0.22	0.0330514	35.9042
phylum.Actinobacteria.id.400	GlycA	rs74037001	G	A	-0.0819391		0.0165334	6.71e-07	0.00179496	0.138599	0.00597719	0.81	0.0379049	39.7715
phylum.Actinobacteria.id.400	GlycA	rs75211493	G	A	0.0840786		0.0184739	9.27e-06	0.00123111	0.097343	0.00694636	0.92	0.0343981	34.7581
phylum.Actinobacteria.id.400	GlycA	rs80124826	T	C	-0.124191		0.0278566	8.75e-06	-0.0221171	0.054938	0.00901364	0.0109999	0.0405751	29.8052
phylum.Actinobacteria.id.400	GlycA	rs8047955	A	G	0.0521115		0.0111192	2.66e-06	-0.00177055	0.354164	0.00429752	0.86	0.0350091	38.3322
phylum.Actinobacteria.id.400	GlycA	rs857444	C	T	0.0507315		0.0109885	3.8e-06	0.000675346	0.359485	0.00431603	0.94	0.0344542	37.7198
phylum.Actinobacteria.id.400	GlycA	rs9833771	T	C	0.0490077		0.0106564	4.07e-06	-0.00390254	0.538005	0.00410774	0.32	0.0343461	37.6014
genus.Actinomyces.id.423	GlycA	rs2715439	C	T	0.0746684		0.0164822	6.27e-06	0.00247342	0.453597	0.00414143	0.66	0.0522434	58.7456
genus.Actinomyces.id.423	GlycA	rs34583783	G	T	0.126596		0.0268461	4.49e-06	0.00643064	0.108512	0.00660526	0.26	0.0530545	59.7088
genus.Actinomyces.id.423	GlycA	rs35011108	A	G	0.232634		0.0512044	6.34e-06	-0.000942521	0.05042	0.00965439	0.89	0.0760664	41.2468
genus.Actinomyces.id.423	GlycA	rs4073240	G	A	0.0749687		0.0167368	7.94e-06	0.000904306	0.388741	0.00423308	0.87	0.0516626	58.057
genus.Actinomyces.id.423	GlycA	rs4146653	G	A	0.0985224		0.0214182	4.5e-06	-0.00307059	0.181831	0.00539027	0.58	0.0530491	59.7024
genus.Actinomyces.id.423	GlycA	rs71315246	A	G	-0.0969809		0.021925	9.83e-06	-0.00239157	0.156432	0.00568705	0.99	0.0511323	57.4288
genus.Actinomyces.id.423	GlycA	rs7915461	T	C	0.18776		0.0401636	5.92e-06	0.00393855	0.059181	0.00870039	0.67	0.0622739	50.0348
family.Actinomycetaceae.id.421	GlycA	rs2889192	G	T	0.0887537		0.0195009	3.64e-06	-0.00400447	0.229236	0.00489293	0.48	0.0527122	85.7383
family.Actinomycetaceae.id.421	GlycA	rs34583783	G	T	0.123756		0.026427	5.48e-06	0.00643064	0.108512	0.00660526	0.26	0.0517411	84.0727
family.Actinomycetaceae.id.421	GlycA	rs35011108	A	G	0.241826		0.0503796	1.83e-06	-0.000942521	0.05042	0.00965439	0.89	0.0790962	62.2529
family.Actinomycetaceae.id.421	GlycA	rs4073240	G	A	0.0747546		0.0164684	6.05e-06	0.000904306	0.388741	0.00423308	0.87	0.0515037	83.666
family.Actinomycetaceae.id.421	GlycA	rs58484246	T	C	0.0761407		0.0169007	6.12e-06	-0.00955872	0.345599	0.00433456	0.0329997	0.051476	83.6186
order.Actinomycetales.id.420	GlycA	rs2889192	G	T	0.0884052		0.0194997	3.97e-06	-0.00400447	0.229236	0.00489293	0.48	0.0525042	85.3924
order.Actinomycetales.id.420	GlycA	rs34583783	G	T	0.123688		0.0264254	5.54e-06	0.00643064	0.108512	0.00660526	0.26	0.0517117	84.0332
order.Actinomycetales.id.420	GlycA	rs35011108	A	G	0.241546		0.0503803	1.88e-06	-0.000942521	0.05042	0.00965439	0.89	0.0790065	62.1762
order.Actinomycetales.id.420	GlycA	rs4073240	G	A	0.074973		0.0164672	5.68e-06	0.000904306	0.388741	0.00423308	0.87	0.0516519	83.9307
order.Actinomycetales.id.420	GlycA	rs58484246	T	C	0.075828		0.0168997	6.67e-06	-0.00955872	0.345599	0.00433456	0.0329997	0.0512653	83.2686
genus.Adlercreutzia.id.812	GlycA	rs11604400	C	T	-0.102524		0.0234834	9.74e-06	-0.00151977	0.114687	0.00650955	0.91	0.0490997	52.2675
genus.Adlercreutzia.id.812	GlycA	rs13231526	C	A	0.143237		0.0311654	4.81e-06	0.00787023	0.076686	0.00775984	0.4	0.0509393	53.9552
genus.Adlercreutzia.id.812	GlycA	rs2717140	C	T	-0.119225		0.0251081	2.05e-06	0.00108407	0.10496	0.00672209	0.85	0.0522729	56.7694
genus.Adlercreutzia.id.812	GlycA	rs55719207	G	A	-0.0699243		0.0158036	9.61e-06	-0.00309236	0.429574	0.00415439	0.43	0.0487252	52.7192
genus.Adlercreutzia.id.812	GlycA	rs6664405	T	C	-0.0953084		0.0210752	5.23e-06	0.00953406	0.166893	0.00570445	0.0749998	0.0507439	53.7371
genus.Adlercreutzia.id.812	GlycA	rs7680684	C	T	-0.083381		0.0168901	9.77e-07	-0.00226805	0.293256	0.00452254	0.69	0.0538974	58.6341
genus.Adlercreutzia.id.812	GlycA	rs9490822	C	T	-0.0734512		0.0155789	2.54e-06	0.00196631	0.45841	0.00415678	0.75	0.0517942	56.2211
genus.Adlercreutzia.id.812	GlycA	rs9915817	T	C	0.0749219		0.016833	8.22e-06	0.00522302	0.314723	0.00445354	0.34	0.0490947	53.1396
genus.Akkermansia.id.4037	GlycA	rs111862613	T	C	0.0911199		0.0196748	3.39e-06	-0.00399639	0.172157	0.00555229	0.44	0.0430813	43.5464
genus.Akkermansia.id.4037	GlycA	rs117107102	A	G	0.204406		0.0431629	3.01e-06	0.000507624	0.041462	0.0104187	0.68	0.0661621	29.2905
genus.Akkermansia.id.4037	GlycA	rs11729256	T	C	0.0750473		0.0150184	6.58e-07	-0.00846633	0.260854	0.00469398	0.13	0.0456486	47.2222
genus.Akkermansia.id.4037	GlycA	rs12908520	G	A	0.061772		0.0130954	2.26e-06	-0.00296881	0.433726	0.00415777	0.52	0.0434011	44.7993
genus.Akkermansia.id.4037	GlycA	rs2602429	C	T	0.0745352		0.0156201	2.72e-06	0.0076194	0.219761	0.00502425	0.14	0.043372	44.1143
genus.Akkermansia.id.4037	GlycA	rs3995795	C	T	0.0641175		0.0140999	5.22e-06	0.00111352	0.323887	0.00448579	0.74	0.0421235	42.7886
genus.Akkermansia.id.4037	GlycA	rs4242783	G	A	0.0685454		0.0147701	3e-06	-0.000594072	0.259826	0.00471678	0.86	0.0431865	43.9171
genus.Akkermansia.id.4037	GlycA	rs4936098	A	G	0.0649225		0.0135934	1.1e-06	0.00296683	0.375527	0.00428055	0.49	0.0447326	46.2185
genus.Akkermansia.id.4037	GlycA	rs61779207	G	A	-0.0760539		0.0167769	6.32e-06	-0.00632839	0.182126	0.00536002	0.33	0.0419285	42.2208
genus.Akkermansia.id.4037	GlycA	rs74542928	T	C	0.112623		0.0236434	1.48e-06	-0.00111327	0.098707	0.00689617	0.89	0.0454384	44.4358
[truncated: 21,171 more rows]

## Sheet: Table S4
Table S4 Characteristics of selected SNPs of metabolites with inflammatory factors (with SNPs reaching P < 1e-5)
Metabolite	Outcome	SNP	Effect_allele	Other_allele	Exposure				Outcomes				MAF	F-statistics
					BETA	EAF	SE	P value	BETA	EAF	SE	P value
tryptophan	CRP	rs10082419	T	C	0.0045	0.5341	0.0009	5.478e-07	-0.00113296	0.520767	0.00142837	0.43	0.4659	24.9936
tryptophan	CRP	rs10146571	A	G	-0.0043	0.6514	0.0009	1.602e-06	-0.00146053	0.656539	0.00189277	0.44	0.3486	22.8213
tryptophan	CRP	rs1016522	A	G	0.0058	0.5803	0.0009	1.589e-10	0.00108625	0.572665	0.00118808	0.36	0.4197	41.5202
tryptophan	CRP	rs10225863	T	C	-0.004	0.3949	0.0009	9.754e-06	0.00166241	0.389741	0.00242882	0.49	0.3949	19.748
tryptophan	CRP	rs10490363	A	G	-0.0043	0.3694	0.0009	1.463e-06	0.00221573	0.371049	0.00172413	0.2	0.3694	22.8213
tryptophan	CRP	rs10495209	T	C	0.004	0.4862	0.0009	8.02e-06	0.00316289	0.486606	0.00197132	0.11	0.4862	19.748
tryptophan	CRP	rs10764489	A	G	0.0044	0.532	0.0009	9.788e-07	-0.00080532	0.518312	0.00254685	0.75	0.468	23.8951
tryptophan	CRP	rs10801784	T	C	-0.0044	0.4194	0.0009	1.189e-06	0.00425168	0.409451	0.00222405	0.056	0.4194	23.8951
tryptophan	CRP	rs10846667	T	C	0.0045	0.4861	0.0009	1.651e-06	-0.00302766	0.48362	0.0021542	0.16	0.4861	24.9936
tryptophan	CRP	rs10927101	A	C	-0.0046	0.3738	0.0009	2.721e-07	-0.000240644	0.371518	0.00532642	0.96	0.3738	26.1168
tryptophan	CRP	rs11197357	A	C	0.004	0.4725	0.0009	6.501e-06	0.00142238	0.466349	0.00232895	0.54	0.4725	19.748
tryptophan	CRP	rs11719675	A	T	-0.0041	0.3965	0.0009	5.116e-06	0.000724778	0.403408	0.00132189	0.58	0.3965	20.7478
tryptophan	CRP	rs11720862	T	G	-0.0046	0.6034	0.0009	3.583e-07	-0.00142884	0.606414	0.00715586	0.84	0.3966	26.1168
tryptophan	CRP	rs1179636	A	C	-0.0045	0.5356	0.001	1.825e-06	-0.00178817	0.535529	0.00264036	0.5	0.4644	20.2448
tryptophan	CRP	rs11804149	T	C	0.0041	0.4678	0.0009	4.612e-06	-0.00324237	0.469297	0.00253603	0.2	0.4678	20.7478
tryptophan	CRP	rs1220605	A	G	-0.0046	0.6312	0.0009	9.291e-07	-0.00102949	0.626562	0.00226786	0.65	0.3688	26.1168
tryptophan	CRP	rs12278762	T	C	0.0043	0.5229	0.0009	1.557e-06	0.000227046	0.512167	0.000668984	0.73	0.4771	22.8213
tryptophan	CRP	rs1249489	A	G	0.0042	0.3741	0.0009	3.683e-06	-0.00223939	0.38001	0.00227762	0.33	0.3741	21.7722
tryptophan	CRP	rs12708881	A	G	0.0043	0.5063	0.0009	2.367e-06	-0.000496289	0.508392	0.00460141	0.91	0.4937	22.8213
tryptophan	CRP	rs13008096	A	C	-0.0042	0.4038	0.0009	3.316e-06	0.00152246	0.40957	0.00359587	0.67	0.4038	21.7722
tryptophan	CRP	rs154246	T	C	-0.0049	0.6103	0.0009	6.698e-08	-0.000293766	0.622495	0.00219005	0.89	0.3897	29.6344
tryptophan	CRP	rs16836288	A	C	0.0131	0.044	0.0029	5.601e-06	0.00263939	0.045991	0.00456982	0.56	0.044	20.4003
tryptophan	CRP	rs1697901	A	G	0.0049	0.3501	0.0009	6.309e-08	-0.00182272	0.35856	0.00228176	0.42	0.3501	29.6344
tryptophan	CRP	rs1861552	T	G	-0.0051	0.3813	0.0009	1.858e-08	-0.00394609	0.374451	0.00187722	0.036	0.3813	32.1029
tryptophan	CRP	rs1900706	A	C	-0.0046	0.5943	0.0009	2.5e-07	-0.000758947	0.600676	0.00250912	0.76	0.4057	26.1168
tryptophan	CRP	rs1911904	A	G	-0.0042	0.4899	0.0009	3.376e-06	0.000492462	0.517776	0.00161825	0.76	0.4899	21.7722
tryptophan	CRP	rs1995960	A	G	-0.0047	0.5949	0.0009	1.629e-07	-0.00269573	0.603323	0.00244848	0.27	0.4051	27.2646
tryptophan	CRP	rs201260	A	C	-0.0046	0.4402	0.0009	2.101e-07	0.000605237	0.428023	0.0550311	0.99	0.4402	26.1168
tryptophan	CRP	rs2169244	A	G	-0.0042	0.4655	0.0009	2.211e-06	-0.00466146	0.465253	0.00220941	0.035	0.4655	21.7722
tryptophan	CRP	rs2284550	A	G	0.0045	0.4942	0.0009	5.138e-07	-0.00273795	0.502759	0.00239605	0.25	0.4942	24.9936
tryptophan	CRP	rs2432	T	C	0.0046	0.4713	0.0009	4.278e-07	0.00546973	0.472762	0.0022751	0.016	0.4713	26.1168
tryptophan	CRP	rs2722379	T	C	-0.004	0.413	0.0009	9.288e-06	0.00438617	0.406623	0.00187918	0.02	0.413	19.748
tryptophan	CRP	rs2798184	T	C	-0.0049	0.4314	0.0009	6.371e-08	0.00381222	0.428164	0.00215221	0.077	0.4314	29.6344
tryptophan	CRP	rs2977272	T	C	0.005	0.341	0.001	5.733e-07	-0.000153889	0.347692	0.000881452	0.86	0.341	24.9936
tryptophan	CRP	rs3742929	T	C	-0.0044	0.512	0.0009	1.01e-06	0.000788529	0.515307	0.00102262	0.44	0.488	23.8951
tryptophan	CRP	rs3773729	T	C	0.004	0.6291	0.0009	8.571e-06	-0.00361268	0.624099	0.00233823	0.12	0.3709	19.748
tryptophan	CRP	rs3818337	T	G	0.0041	0.5669	0.0009	6.565e-06	0.00227165	0.567691	0.00217979	0.3	0.4331	20.7478
tryptophan	CRP	rs38269	T	C	0.0051	0.4099	0.0009	1.447e-08	-0.00412496	0.401927	0.00224749	0.066	0.4099	32.1029
tryptophan	CRP	rs3927971	T	C	0.0042	0.5178	0.0009	8.977e-06	0.00329377	0.51266	0.00198673	0.097	0.4822	21.7722
tryptophan	CRP	rs4063769	T	C	-0.0043	0.5301	0.0009	1.297e-06	-0.00293404	0.53332	0.00231608	0.21	0.4699	22.8213
tryptophan	CRP	rs410348	A	G	0.004	0.5961	0.0009	6.793e-06	-0.00182119	0.588178	0.0014674	0.21	0.4039	19.748
tryptophan	CRP	rs42162	T	C	0.004	0.5492	0.0009	8.217e-06	0.00143039	0.546631	0.0016466	0.39	0.4508	19.748
tryptophan	CRP	rs4306882	T	G	-0.0057	0.6153	0.0009	2.52e-10	-0.00399948	0.607355	0.00256224	0.12	0.3847	40.1009
tryptophan	CRP	rs4450884	T	G	-0.0042	0.3618	0.0009	4.318e-06	-0.004096	0.356037	0.00167812	0.015	0.3618	21.7722
tryptophan	CRP	rs4695289	A	G	-0.0045	0.3489	0.0009	7.948e-07	0.0017211	0.343048	0.00397652	0.67	0.3489	24.9936
tryptophan	CRP	rs4755291	A	G	-0.0041	0.4644	0.0009	5.253e-06	-3.5472e-05	0.457697	7.29887e-05	0.63	0.4644	20.7478
tryptophan	CRP	rs4849291	C	G	0.0041	0.6092	0.0009	5.933e-06	-0.000404137	0.611132	0.00416856	0.92	0.3908	20.7478
tryptophan	CRP	rs486113	C	G	-0.0045	0.4045	0.0009	5.216e-07	1.56463e-05	0.410254	0.000127867	0.9	0.4045	24.9936
tryptophan	CRP	rs4870304	A	G	0.0041	0.5823	0.0009	8.313e-06	-0.00174483	0.574698	0.00190606	0.36	0.4177	20.7478
tryptophan	CRP	rs4958379	A	G	-0.005	0.433	0.0009	2.176e-08	0.000141714	0.431685	0.00038606	0.71	0.433	30.8563
tryptophan	CRP	rs4972588	A	G	-0.0046	0.5138	0.0009	3.744e-07	0.00287066	0.515309	0.00202727	0.16	0.4862	26.1168
tryptophan	CRP	rs581150	A	C	-0.0043	0.521	0.0009	1.267e-06	-0.00492898	0.515996	0.00206983	0.017	0.479	22.8213
tryptophan	CRP	rs6001129	T	C	-0.009	0.134	0.002	6.795e-06	-0.00403471	0.13093	0.00362424	0.27	0.134	20.2448
tryptophan	CRP	rs603446	T	C	0.0051	0.4448	0.0009	1.383e-08	-0.000912887	0.456022	0.00661589	0.89	0.4448	32.1029
tryptophan	CRP	rs6077611	T	G	-0.0041	0.4794	0.0009	5.321e-06	0.00229303	0.46723	0.00232053	0.32	0.4794	20.7478
tryptophan	CRP	rs6110544	T	C	0.004	0.4394	0.0009	7.011e-06	-0.00438346	0.431307	0.0018308	0.017	0.4394	19.748
tryptophan	CRP	rs641601	A	G	-0.0044	0.5431	0.0009	1.192e-06	-0.000426067	0.542458	0.00319838	0.89	0.4569	23.8951
tryptophan	CRP	rs6447479	A	C	-0.0043	0.6123	0.0009	1.53e-06	-0.00415955	0.610581	0.00190498	0.029	0.3877	22.8213
tryptophan	CRP	rs6454864	T	C	0.004	0.3705	0.0009	8.872e-06	-0.00211797	0.356337	0.00347709	0.54	0.3705	19.748
tryptophan	CRP	rs6472624	A	C	-0.0041	0.3758	0.0009	6.273e-06	0.00353285	0.378954	0.00289167	0.22	0.3758	20.7478
tryptophan	CRP	rs6480970	A	G	-0.0049	0.6159	0.0009	4.287e-08	-0.00112229	0.606008	0.00224611	0.62	0.3841	29.6344
tryptophan	CRP	rs6685230	T	C	-0.0042	0.3976	0.0009	7.78e-06	-0.000235161	0.410403	0.00300025	0.94	0.3976	21.7722
tryptophan	CRP	rs710580	A	C	-0.005	0.3566	0.0009	3.574e-08	0.00160072	0.373103	0.00295001	0.59	0.3566	30.8563
tryptophan	CRP	rs7463805	T	C	-0.0053	0.5213	0.0009	4.596e-09	0.000784994	0.510678	0.00270473	0.77	0.4787	34.6701
tryptophan	CRP	rs7505177	T	G	-0.0043	0.4132	0.0009	5.859e-06	-0.000758763	0.417975	0.00107875	0.48	0.4132	22.8213
tryptophan	CRP	rs7638383	A	G	0.0047	0.3984	0.0009	1.641e-07	0.00143355	0.401104	0.00168648	0.4	0.3984	27.2646
tryptophan	CRP	rs7993858	A	G	0.0042	0.6113	0.0009	2.527e-06	0.00127001	0.606044	0.00292777	0.66	0.3887	21.7722
tryptophan	CRP	rs8021242	T	C	0.0049	0.5899	0.0009	5.183e-08	-0.00133484	0.582727	0.0024335	0.58	0.4101	29.6344
tryptophan	CRP	rs8045774	T	C	-0.004	0.6281	0.0009	8.087e-06	0.00264475	0.633587	0.00214839	0.22	0.3719	19.748
tryptophan	CRP	rs860916	A	G	-0.0047	0.4232	0.0009	1.512e-07	0.00262158	0.414524	0.00170179	0.12	0.4232	27.2646
tryptophan	CRP	rs869656	A	G	0.0044	0.4517	0.0009	9.197e-07	-0.00215271	0.451196	0.00287629	0.45	0.4517	23.8951
tryptophan	CRP	rs915281	T	C	-0.0041	0.5076	0.0009	4.423e-06	2.8512e-05	0.504787	8.16172e-05	0.73	0.4924	20.7478
tryptophan	CRP	rs928963	A	C	0.0042	0.3985	0.0009	3.622e-06	-0.00245226	0.398383	0.00201143	0.22	0.3985	21.7722
tryptophan	CRP	rs9315440	A	G	0.0048	0.5843	0.0009	6.712e-08	-0.00193624	0.576278	0.00400784	0.63	0.4157	28.4372
tryptophan	CRP	rs9464137	A	C	0.0041	0.5592	0.0009	4.445e-06	0.000219552	0.567053	0.00119901	0.85	0.4408	20.7478
tryptophan	CRP	rs9511152	A	G	-0.005	0.559	0.0009	2.985e-08	-0.00171374	0.582697	0.00196932	0.38	0.441	30.8563
tryptophan	CRP	rs9517869	T	C	-0.0046	0.3661	0.0009	3.457e-07	-0.00301298	0.365894	0.0016984	0.076	0.3661	26.1168
tryptophan	CRP	rs9543391	T	G	0.0041	0.3993	0.0009	6.39e-06	0.00148312	0.417008	0.00289529	0.61	0.3993	20.7478
tryptophan	CRP	rs9610322	A	G	-0.0043	0.5195	0.0009	1.119e-06	-6.10709e-05	0.528632	0.000193284	0.75	0.4805	22.8213
tryptophan	CRP	rs9646527	A	T	0.004	0.3795	0.0009	9.002e-06	-0.00377539	0.384906	0.00280136	0.18	0.3795	19.748
tryptophan	CRP	rs993927	T	G	0.0042	0.3773	0.0009	2.636e-06	-9.99186e-05	0.38105	0.000200342	0.62	0.3773	21.7722
tryptophan	CRP	rs9948912	A	G	0.004	0.3616	0.0009	9.579e-06	0.00332937	0.358245	0.0023173	0.15	0.3616	19.748
leucine	CRP	rs1000061	A	G	0.0042	0.6151	0.0009	3.021e-06	0.00156443	0.616739	0.00161361	0.33	0.3849	21.7722
leucine	CRP	rs1003887	T	C	-0.005	0.651	0.001	5.733e-07	0.000489568	0.645326	0.000882464	0.58	0.349	24.9936
leucine	CRP	rs10258601	A	G	0.0044	0.4382	0.0009	6.734e-07	0.00355585	0.457087	0.00208216	0.088	0.4382	23.8951
leucine	CRP	rs10487377	A	G	0.0046	0.5764	0.0009	4.091e-07	-0.000863457	0.599659	0.00195291	0.66	0.4236	26.1168
leucine	CRP	rs10500907	A	G	0.0042	0.3597	0.0009	3.547e-06	-0.000262881	0.363494	0.00232613	0.91	0.3597	21.7722
leucine	CRP	rs10762834	T	G	0.0042	0.6	0.0009	3.021e-06	-0.000461669	0.592249	0.00708593	0.95	0.4	21.7722
leucine	CRP	rs10887020	T	C	0.004	0.5133	0.0009	7.289e-06	0.00205872	0.518021	0.00218138	0.35	0.4867	19.748
leucine	CRP	rs11041723	A	C	-0.0043	0.5209	0.0009	1.706e-06	-0.000629121	0.519667	0.00151083	0.68	0.4791	22.8213
leucine	CRP	rs1104999	T	C	0.0041	0.4822	0.0009	3.51e-06	-2.28683e-05	0.483298	9.21723e-05	0.8	0.4822	20.7478
leucine	CRP	rs11144511	T	C	-0.0042	0.4497	0.0009	8.417e-06	0.0030065	0.466058	0.00271881	0.27	0.4497	21.7722
leucine	CRP	rs11578928	A	C	0.0041	0.4246	0.0009	4.748e-06	0.00143224	0.426879	0.00300432	0.63	0.4246	20.7478
leucine	CRP	rs11868948	A	G	-0.0042	0.6435	0.0009	4.628e-06	-0.000279028	0.640471	0.0015098	0.85	0.3565	21.7722
leucine	CRP	rs11887097	A	G	-0.0043	0.4068	0.0009	2.412e-06	-0.00309073	0.409195	0.00254699	0.22	0.4068	22.8213
leucine	CRP	rs11952637	A	G	0.0043	0.4212	0.0009	4.313e-06	0.000338822	0.40715	0.00155856	0.83	0.4212	22.8213
leucine	CRP	rs11999261	A	T	-0.0087	0.0943	0.0017	6.559e-07	0.00118851	0.092364	0.00446128	0.79	0.0943	26.1836
leucine	CRP	rs12612007	A	G	0.0044	0.3461	0.0009	1.202e-06	0.000471997	0.337109	0.00177755	0.79	0.3461	23.8951
leucine	CRP	rs12627810	A	G	-0.0087	0.1018	0.0018	1.07e-06	0.00335944	0.108127	0.00340989	0.32	0.1018	23.3551
leucine	CRP	rs12638772	A	G	-0.0044	0.3772	0.0009	1.706e-06	-0.0055082	0.386946	0.00212084	0.0094	0.3772	23.8951
leucine	CRP	rs13130810	T	C	0.004	0.4401	0.0009	7.791e-06	0.00174692	0.444043	0.00244937	0.48	0.4401	19.748
leucine	CRP	rs1360820	A	G	-0.0042	0.4963	0.0009	2.154e-06	0.000445662	0.511126	0.00138183	0.75	0.4963	21.7722
leucine	CRP	rs1541245	T	C	-0.0048	0.5318	0.0009	7.988e-08	-0.00288194	0.524264	0.00206565	0.16	0.4682	28.4372
leucine	CRP	rs1654503	A	G	-0.0048	0.4165	0.0009	1.257e-07	0.00220441	0.425799	0.00182327	0.23	0.4165	28.4372
leucine	CRP	rs17107974	T	C	-0.0082	0.1068	0.0017	1.496e-06	0.00552963	0.125428	0.0032732	0.091	0.1068	23.2605
leucine	CRP	rs17173197	T	C	-0.0044	0.3872	0.0009	2.464e-06	-0.000574984	0.38408	0.00275011	0.83	0.3872	23.8951
leucine	CRP	rs17176388	T	C	0.0042	0.3442	0.0009	3.303e-06	-0.00387553	0.352259	0.00242088	0.11	0.3442	21.7722
leucine	CRP	rs1818106	A	C	0.005	0.501	0.001	5.733e-07	0.00142834	0.503702	0.0057525	0.8	0.499	24.9936
leucine	CRP	rs1822834	C	G	0.0108	0.0629	0.0024	6.594e-06	-0.00414635	0.069673	0.00302975	0.17	0.0629	20.2448
leucine	CRP	rs1852497	T	G	0.0043	0.5257	0.0009	1.261e-06	0.00251774	0.525726	0.00203141	0.22	0.4743	22.8213
leucine	CRP	rs1862710	A	G	0.0047	0.5489	0.0009	1.174e-07	-0.00152837	0.55564	0.001573	0.33	0.4511	27.2646
leucine	CRP	rs1872800	A	T	-0.004	0.6438	0.0009	8.247e-06	-0.00191005	0.639365	0.0021962	0.38	0.3562	19.748
leucine	CRP	rs188423	T	C	-0.004	0.4194	0.0009	6.949e-06	0.00116567	0.424923	0.00165621	0.48	0.4194	19.748
leucine	CRP	rs1971105	T	G	-0.0041	0.4305	0.0009	6.273e-06	-0.0025336	0.423803	0.00207612	0.22	0.4305	20.7478
leucine	CRP	rs211174	T	C	0.0044	0.3533	0.0009	1.084e-06	-1.4673e-05	0.36761	0.000134724	0.91	0.3533	23.8951
leucine	CRP	rs2146498	A	G	0.004	0.5787	0.0009	8.041e-06	-0.00305578	0.577336	0.00233548	0.19	0.4213	19.748
leucine	CRP	rs2192520	T	C	0.004	0.5196	0.0009	9.325e-06	0.00209155	0.516658	0.00220035	0.34	0.4804	19.748
leucine	CRP	rs2302423	A	G	0.0042	0.55	0.0009	2.818e-06	0.00216073	0.548168	0.00193502	0.26	0.45	21.7722
leucine	CRP	rs242082	T	C	0.0048	0.3867	0.0009	1.383e-07	-0.00173775	0.389134	0.0014078	0.22	0.3867	28.4372
leucine	CRP	rs2454043	A	C	-0.0047	0.588	0.0009	1.852e-07	-0.00209031	0.585485	0.00166997	0.21	0.412	27.2646
leucine	CRP	rs2513896	A	G	0.0042	0.3526	0.001	9.648e-06	-0.000490597	0.360934	0.00322092	0.88	0.3526	17.6355
leucine	CRP	rs2585204	A	C	0.0047	0.4862	0.0009	1.583e-07	0.00295607	0.494548	0.00183747	0.11	0.4862	27.2646
leucine	CRP	rs2713737	A	G	-0.006	0.44	0.001	1.973e-09	0.00110696	0.439741	0.00277361	0.69	0.44	35.9908
leucine	CRP	rs2722276	A	G	0.0048	0.523	0.0009	8.702e-08	0.0055168	0.526581	0.00221769	0.013	0.477	28.4372
leucine	CRP	rs3102519	A	G	0.0048	0.375	0.0009	7.83e-08	-0.00103903	0.37917	0.00135177	0.44	0.375	28.4372
leucine	CRP	rs4074961	T	C	-0.0044	0.4317	0.001	4.228e-06	-0.00316773	0.437506	0.00192122	0.099	0.4317	19.3551
leucine	CRP	rs417144	T	C	0.0046	0.3507	0.0009	2.565e-07	0.00219557	0.338479	0.00299313	0.46	0.3507	26.1168
leucine	CRP	rs4276770	A	G	-0.0041	0.3999	0.0009	5.113e-06	0.00213501	0.397766	0.00167208	0.2	0.3999	20.7478
leucine	CRP	rs4726308	T	G	-0.0042	0.3944	0.0009	3.346e-06	-0.000936754	0.391473	0.00377738	0.8	0.3944	21.7722
leucine	CRP	rs4741887	A	G	-0.0047	0.4584	0.0009	1.68e-07	0.000839799	0.464571	0.00191094	0.66	0.4584	27.2646
leucine	CRP	rs4795552	A	G	-0.0047	0.3894	0.0009	1.545e-07	-0.000134498	0.387143	0.00814511	0.99	0.3894	27.2646
leucine	CRP	rs4875397	A	G	-0.0042	0.5599	0.0009	3.037e-06	-0.00242828	0.563456	0.00170772	0.16	0.4401	21.7722
leucine	CRP	rs4903754	A	G	-0.0044	0.4379	0.0009	7.859e-07	0.00179859	0.438439	0.00345565	0.6	0.4379	23.8951
leucine	CRP	rs4935115	A	G	0.0045	0.529	0.0009	5.754e-07	0.000167418	0.540077	0.0030819	0.96	0.471	24.9936
leucine	CRP	rs629690	T	C	-0.0041	0.6458	0.0009	7.511e-06	0.00170656	0.630192	0.0033162	0.61	0.3542	20.7478
leucine	CRP	rs6475359	A	G	-0.0046	0.4127	0.0009	3.573e-07	1.04305e-05	0.424009	4.94327e-05	0.83	0.4127	26.1168
leucine	CRP	rs6518309	A	C	0.0043	0.6195	0.0009	1.78e-06	0.00287365	0.604922	0.00212911	0.18	0.3805	22.8213
leucine	CRP	rs690377	A	G	0.0049	0.3618	0.0009	5.917e-08	0.00335674	0.371882	0.00286846	0.24	0.3618	29.6344
leucine	CRP	rs7073430	A	C	0.004	0.4008	0.0009	9.946e-06	0.00121759	0.413428	0.00324901	0.71	0.4008	19.748
leucine	CRP	rs7082507	T	G	0.0041	0.5142	0.0009	5.116e-06	-0.00370381	0.517914	0.00188358	0.049	0.4858	20.7478
leucine	CRP	rs720293	A	G	0.0043	0.4312	0.0009	2.528e-06	0.00116803	0.425599	0.00167433	0.49	0.4312	22.8213
leucine	CRP	rs720625	A	G	-0.0046	0.6267	0.0009	4.655e-07	0.000731472	0.634078	0.00146494	0.62	0.3733	26.1168
leucine	CRP	rs720816	A	G	0.004	0.5425	0.0009	7.764e-06	0.00416953	0.532898	0.00214773	0.052	0.4575	19.748
leucine	CRP	rs7301176	T	C	0.0043	0.4603	0.0009	1.861e-06	-0.0033266	0.452774	0.00191286	0.082	0.4603	22.8213
leucine	CRP	rs7329192	T	C	-0.0042	0.5277	0.0009	3.165e-06	0.00104789	0.520177	0.00112294	0.35	0.4723	21.7722
leucine	CRP	rs7366464	T	C	-0.0075	0.1258	0.0017	7.783e-06	-0.00331154	0.124251	0.00379242	0.38	0.1258	19.4587
leucine	CRP	rs7574695	T	C	-0.0041	0.4769	0.0009	5.967e-06	-0.00290837	0.485606	0.00256398	0.26	0.4769	20.7478
leucine	CRP	rs7622687	A	G	-0.0041	0.4032	0.0009	5.212e-06	-0.00315459	0.415434	0.00195792	0.11	0.4032	20.7478
leucine	CRP	rs7625991	A	C	-0.0042	0.345	0.0009	5.897e-06	-0.00124557	0.357606	0.00179932	0.49	0.345	21.7722
leucine	CRP	rs7647029	A	G	0.0053	0.6479	0.0009	1.021e-08	0.00410748	0.638581	0.00217318	0.059	0.3521	34.6701
leucine	CRP	rs7689825	T	C	0.0046	0.643	0.0009	3.97e-07	0.00522306	0.634941	0.00221558	0.018	0.357	26.1168
leucine	CRP	rs769630	T	C	0.0041	0.6016	0.0009	5.064e-06	-0.00223283	0.607811	0.00190618	0.24	0.3984	20.7478
leucine	CRP	rs7713215	T	C	0.0042	0.6142	0.0009	3.128e-06	0.00315937	0.609018	0.00210574	0.13	0.3858	21.7722
leucine	CRP	rs7740614	A	G	-0.0049	0.4838	0.0009	4.746e-08	-0.00239703	0.485841	0.00204654	0.24	0.4838	29.6344
leucine	CRP	rs7795093	A	G	-0.0044	0.3813	0.0009	1.474e-06	-0.000431993	0.373102	0.00163356	0.79	0.3813	23.8951
leucine	CRP	rs7911876	T	C	0.0043	0.4276	0.0009	2.757e-06	-0.000881234	0.429591	0.00288147	0.76	0.4276	22.8213
leucine	CRP	rs7923885	A	G	-0.0044	0.5257	0.0009	8.078e-07	-0.00245805	0.519474	0.00272693	0.37	0.4743	23.8951
leucine	CRP	rs797348	A	G	0.004	0.6447	0.0009	9.666e-06	-0.00056389	0.640423	0.00255695	0.83	0.3553	19.748
leucine	CRP	rs899273	T	C	0.0042	0.5202	0.0009	3.334e-06	-0.000225141	0.52139	0.00242352	0.93	0.4798	21.7722
leucine	CRP	rs900532	T	C	-0.0044	0.4524	0.0009	8.99e-07	0.00120158	0.44218	0.00235948	0.61	0.4524	23.8951
leucine	CRP	rs9394683	T	C	-0.004	0.5195	0.0009	9.054e-06	-0.00271881	0.521925	0.00172446	0.11	0.4805	19.748
leucine	CRP	rs9403527	T	C	0.0045	0.3456	0.0009	9.914e-07	0.00193371	0.343859	0.00273523	0.48	0.3456	24.9936
leucine	CRP	rs9521172	T	G	-0.0045	0.5149	0.0009	5.883e-07	-0.00280934	0.51143	0.00184696	0.13	0.4851	24.9936
leucine	CRP	rs9636889	A	G	0.0043	0.4879	0.001	7.746e-06	0.000472255	0.475583	0.00177672	0.79	0.4879	18.4853
leucine	CRP	rs982790	T	C	-0.0044	0.4106	0.0009	3.74e-06	-0.00526614	0.410701	0.00204651	0.01	0.4106	23.8951
leucine	CRP	rs9837954	T	C	-0.0043	0.6418	0.0009	2.636e-06	-0.00222759	0.636125	0.00169713	0.19	0.3582	22.8213
leucine	CRP	rs9889080	A	G	0.0074	0.1641	0.0016	4.211e-06	0.00233193	0.163571	0.00212907	0.27	0.1641	21.3852
leucine	CRP	rs989960	T	C	0.0041	0.4175	0.0009	4.662e-06	-0.00415796	0.422123	0.00196477	0.034	0.4175	20.7478
leucine	CRP	rs9903421	T	C	-0.0041	0.5633	0.0009	7.394e-06	0.000235302	0.561296	0.00520665	0.96	0.4367	20.7478
cholesterol	CRP	rs1124515	A	G	-0.0078	0.2539	0.0017	6.006e-06	-0.000548539	0.248502	0.00139926	0.7	0.2539	21.0465
cholesterol	CRP	rs11813145	A	G	0.0076	0.3414	0.0017	5.867e-06	-0.00246616	0.357273	0.00192416	0.2	0.3414	19.9811
cholesterol	CRP	rs12896813	T	C	-0.0082	0.1853	0.0018	3.524e-06	0.00385481	0.185504	0.00246686	0.12	0.1853	20.7478
cholesterol	CRP	rs1327096	A	T	0.0082	0.2035	0.0017	2.616e-06	-0.00288219	0.199018	0.00331947	0.39	0.2035	23.2605
cholesterol	CRP	rs1433904	T	C	0.0442	0.0228	0.0097	5.056e-06	0.000686993	0.02842	0.00947028	0.94	0.0228	20.7582
cholesterol	CRP	rs17683567	T	C	0.0078	0.2146	0.0017	7.567e-06	0.00115656	0.218186	0.00528642	0.83	0.2146	21.0465
cholesterol	CRP	rs17728920	A	C	0.0081	0.1768	0.0018	5.299e-06	0.000370299	0.180595	0.00163285	0.82	0.1768	20.2448
cholesterol	CRP	rs17765253	A	G	0.0096	0.1845	0.0018	8.265e-08	-0.00299447	0.188289	0.00264393	0.26	0.1845	28.4372
cholesterol	CRP	rs2026590	T	G	0.008	0.2176	0.0017	3.764e-06	8.2307e-05	0.203964	0.000636425	0.9	0.2176	22.1397
cholesterol	CRP	rs2130712	A	C	0.0165	0.92	0.0032	2.429e-07	-0.00126283	0.919562	0.0193392	0.95	0.08	26.5801
cholesterol	CRP	rs3747924	T	C	0.0083	0.1781	0.0018	4.243e-06	0.00342316	0.176926	0.00244278	0.16	0.1781	21.2569
cholesterol	CRP	rs3897960	A	T	-0.0084	0.2083	0.0017	1.287e-06	-0.000821104	0.204501	0.0151562	0.96	0.2083	24.409
cholesterol	CRP	rs4401492	T	G	0.0082	0.1795	0.0018	4.515e-06	-0.00130406	0.186165	0.00247044	0.6	0.1795	20.7478
cholesterol	CRP	rs4941743	T	C	0.0087	0.2179	0.0017	3.282e-07	-0.00105596	0.227226	0.029624	0.97	0.2179	26.1836
cholesterol	CRP	rs810551	C	G	0.008	0.7904	0.0017	4.659e-06	0.000109434	0.77952	0.000486495	0.82	0.2096	22.1397
cholesterol	CRP	rs871748	T	C	-0.0082	0.182	0.0018	8.562e-06	0.00227626	0.185827	0.00189109	0.23	0.182	20.7478
cholesterol	CRP	rs886282	T	C	0.0081	0.1989	0.0018	3.711e-06	6.65563e-05	0.218848	0.00118361	0.96	0.1989	20.2448
cholesterol	CRP	rs927961	T	G	-0.0079	0.7597	0.0017	5.057e-06	-0.000926826	0.760458	0.00234771	0.69	0.2403	21.5896
creatinine	CRP	rs10519445	A	G	-0.0045	0.5338	0.0009	1.846e-06	-0.000668368	0.539042	0.00300262	0.82	0.4662	24.9936
creatinine	CRP	rs11054328	T	C	0.0088	0.1072	0.0018	1.456e-06	-0.00242128	0.10117	0.00375912	0.52	0.1072	23.8951
creatinine	CRP	rs11638382	T	C	-0.0171	0.1875	0.0038	5.062e-06	0.00454184	0.186089	0.00286888	0.11	0.1875	20.2448
creatinine	CRP	rs11694230	T	C	-0.0075	0.3363	0.0017	9.003e-06	0.00161769	0.338753	0.00181687	0.37	0.3363	19.4587
creatinine	CRP	rs13031396	T	G	-0.0076	0.2473	0.0017	9.166e-06	-0.00248668	0.254756	0.00179525	0.17	0.2473	19.9811
creatinine	CRP	rs17533525	T	C	0.0082	0.1534	0.0018	5.037e-06	0.00442772	0.159293	0.00277364	0.11	0.1534	20.7478
creatinine	CRP	rs2042499	A	C	0.0052	0.4837	0.0009	4.883e-08	-0.00152382	0.487225	0.00262017	0.56	0.4837	33.3742
creatinine	CRP	rs394282	A	T	-0.0163	0.1112	0.0033	1.016e-06	0.00325089	0.068981	0.00529594	0.54	0.1112	24.3914
creatinine	CRP	rs482082	T	C	0.0045	0.4902	0.0009	2.14e-06	0.000966465	0.502107	0.00201687	0.63	0.4902	24.9936
creatinine	CRP	rs6502247	A	G	-0.009	0.119	0.002	6.795e-06	-0.00167195	0.119397	0.00343608	0.63	0.119	20.2448
creatinine	CRP	rs6663614	A	C	-0.0104	0.2085	0.0022	3.057e-06	9.13103e-05	0.283155	0.00149076	0.95	0.2085	22.3414
creatinine	CRP	rs7592464	A	G	-0.0082	0.8906	0.0019	8.744e-06	-0.00485718	0.886388	0.00358355	0.18	0.1094	18.6213
creatinine	CRP	rs9456538	A	G	-0.0082	0.1493	0.0018	4.198e-06	0.00484034	0.140423	0.00284966	0.089	0.1493	20.7478
creatinine	CRP	rs9477021	C	G	-0.0236	0.0178	0.0053	7.726e-06	0.00064472	0.023942	0.00221576	0.77	0.0178	19.8226
cotinine	CRP	rs1176413	T	C	-0.1032	0.1873	0.0219	2.545e-06	0.00393249	0.183333	0.0025989	0.13	0.1873	22.2004
cotinine	CRP	rs1605457	T	C	0.3731	0.9643	0.08	3.097e-06	-0.00603327	0.951931	0.00532226	0.26	0.0357	21.745
cotinine	CRP	rs16830773	C	G	-0.5244	0.0197	0.1007	1.922e-07	0.0128834	0.023267	0.00716486	0.072	0.0197	27.1116
cotinine	CRP	rs1818902	T	C	0.5718	0.9701	0.1255	5.205e-06	0.0119185	0.980789	0.00728616	0.1	0.0299	20.7534
cotinine	CRP	rs6468437	T	C	0.1246	0.8334	0.0277	6.86e-06	0.00421053	0.797615	0.00226492	0.063	0.1666	20.2286
cotinine	CRP	rs6675169	A	G	0.0761	0.52	0.0167	4.925e-06	-0.0035613	0.516869	0.00266306	0.18	0.48	20.7599
caffeine	CRP	rs16902976	T	G	-0.1325	0.0232	0.0294	6.361e-06	0.00330423	0.03304	0.0057402	0.56	0.0232	20.3061
caffeine	CRP	rs17536413	T	C	-0.1009	0.0427	0.0218	3.637e-06	-0.00331943	0.0448	0.00381406	0.38	0.0427	21.417
caffeine	CRP	rs6603123	T	G	0.0865	0.3939	0.0193	7.84e-06	0.00134443	0.41604	0.00142323	0.34	0.3939	20.082
uridine	CRP	rs1007797	T	C	-0.0092	0.879	0.0018	6.491e-07	-0.0014468	0.879146	0.0018906	0.44	0.121	26.1168
uridine	CRP	rs11606336	A	G	-0.0093	0.1217	0.0019	6.951e-07	0.00103637	0.130725	0.00297188	0.73	0.1217	23.9523
uridine	CRP	rs11705028	A	G	-0.0206	0.0859	0.0046	8.848e-06	-0.00361187	0.110439	0.00352467	0.31	0.0859	20.0497
uridine	CRP	rs12524738	A	G	0.0156	0.069	0.0035	6.931e-06	0.00316533	0.096014	0.00267154	0.24	0.069	19.861
uridine	CRP	rs12580704	T	C	0.0085	0.1328	0.0018	4.553e-06	-0.00325856	0.134875	0.00268885	0.23	0.1328	22.2937
uridine	CRP	rs152117	A	G	-0.0084	0.1232	0.0018	5.111e-06	-0.00182603	0.129247	0.00192652	0.34	0.1232	21.7722
uridine	CRP	rs2686796	T	C	0.0094	0.4524	0.0017	1.889e-08	0.00238815	0.441901	0.00215751	0.27	0.4524	30.5666
uridine	CRP	rs2982907	T	G	-0.0088	0.1465	0.0018	1.281e-06	-0.00173279	0.161897	0.00163773	0.29	0.1465	23.8951
uridine	CRP	rs3091397	A	G	-0.0129	0.77	0.0017	1.667e-13	-0.00258128	0.773743	0.00174054	0.14	0.23	57.5666
uridine	CRP	rs532545	T	C	-0.0095	0.3065	0.0017	3.41e-08	-0.000989899	0.339565	0.00313221	0.75	0.3065	31.2204
uridine	CRP	rs6988242	T	G	0.0094	0.769	0.0018	1.308e-07	-0.00216482	0.719127	0.00207219	0.3	0.231	27.2646
uridine	CRP	rs9601054	T	C	0.0083	0.162	0.0018	4.237e-06	-0.00225835	0.164205	0.0030478	0.46	0.162	21.2569
linoleate (18:2n6)	CRP	rs12238083	T	C	0.0152	0.1389	0.0033	3.008e-06	0.00364508	0.137817	0.00332334	0.27	0.1389	21.2104
linoleate (18:2n6)	CRP	rs17087487	A	G	-0.0231	0.053	0.0052	7.997e-06	0.000618945	0.057553	0.00354468	0.86	0.053	19.7291
linoleate (18:2n6)	CRP	rs7014120	A	G	0.0148	0.1341	0.0033	5.666e-06	0.00269238	0.14754	0.0026296	0.31	0.1341	20.1087
arachidonate (20:4n6)	CRP	rs1010069	A	G	0.0081	0.4623	0.0018	8.583e-06	-0.00127823	0.45584	0.00183607	0.49	0.4623	20.2448
arachidonate (20:4n6)	CRP	rs12086701	A	G	0.0455	0.0125	0.0102	8.448e-06	0.00271313	0.019384	0.00553466	0.62	0.0125	19.8935
arachidonate (20:4n6)	CRP	rs13194896	A	G	0.0083	0.5787	0.0018	5.209e-06	-0.00151657	0.576413	0.00305071	0.62	0.4213	21.2569
arachidonate (20:4n6)	CRP	rs1950042	A	G	0.0082	0.4266	0.0018	5.733e-06	-0.00151272	0.424444	0.00279849	0.59	0.4266	20.7478
arachidonate (20:4n6)	CRP	rs3104033	A	G	0.0083	0.5308	0.0018	4.372e-06	-9.42885e-05	0.531032	0.0016936	0.96	0.4692	21.2569
arachidonate (20:4n6)	CRP	rs4982496	A	G	0.0084	0.5725	0.0018	3.284e-06	0.000583557	0.573709	0.00189926	0.76	0.4275	21.7722
threonine	CRP	rs10234936	A	G	0.028	0.035	0.0061	4.877e-06	0.00197161	0.060506	0.00323123	0.54	0.035	21.0642
threonine	CRP	rs10433674	T	C	0.0264	0.9584	0.0054	1.242e-06	-0.00333711	0.959637	0.0039747	0.4	0.0416	23.8951
threonine	CRP	rs10795360	C	G	0.0114	0.6957	0.0025	3.761e-06	0.00366787	0.733076	0.00242904	0.13	0.3043	20.7883
threonine	CRP	rs12235970	A	G	-0.0249	0.0465	0.0054	4.015e-06	0.00414067	0.043884	0.00418614	0.32	0.0465	21.2569
threonine	CRP	rs17092955	T	G	-0.0175	0.1024	0.0034	3.388e-07	-0.000948108	0.109994	0.00134983	0.48	0.1024	26.4854
threonine	CRP	rs17268257	T	C	-0.0159	0.1349	0.0035	7.314e-06	-0.00254732	0.163643	0.00311214	0.41	0.1349	20.6323
threonine	CRP	rs202490	T	C	-0.0111	0.3533	0.0024	4.452e-06	-0.0021066	0.353042	0.00175729	0.23	0.3533	21.3852
threonine	CRP	rs3857856	A	G	0.0152	0.8885	0.0033	4.933e-06	-0.00470083	0.893853	0.0036998	0.2	0.1115	21.2104
threonine	CRP	rs4822129	A	G	0.0122	0.194	0.0026	3.757e-06	0.00332228	0.196977	0.00215695	0.12	0.194	22.0121
threonine	CRP	rs9403794	A	C	0.0175	0.5963	0.0039	8.093e-06	0.00138632	0.574781	0.00146536	0.34	0.4037	20.1296
tyrosine	CRP	rs10516469	T	C	-0.0114	0.1	0.0025	5.886e-06	0.00437496	0.105807	0.00351479	0.21	0.1	20.7883
tyrosine	CRP	rs12728678	T	C	-0.0096	0.2003	0.0017	2.189e-08	0.00317772	0.220106	0.00222145	0.15	0.2003	31.8811
tyrosine	CRP	rs1475943	T	C	0.0079	0.2215	0.0017	3.693e-06	0.000275404	0.238924	0.000776115	0.72	0.2215	21.5896
tyrosine	CRP	rs1532775	A	G	0.0081	0.7796	0.0017	1.035e-06	0.0020346	0.772466	0.0031011	0.51	0.2204	22.6966
tyrosine	CRP	rs1536564	T	C	0.0075	0.2644	0.0017	7.048e-06	-0.00121249	0.269571	0.00812344	0.88	0.2644	19.4587
tyrosine	CRP	rs17118860	A	G	-0.008	0.1933	0.0017	2.507e-06	-0.00132879	0.191772	0.00213373	0.53	0.1933	22.1397
tyrosine	CRP	rs1851740	A	C	-0.008	0.185	0.0017	2.742e-06	-0.00224028	0.184992	0.00272092	0.41	0.185	22.1397
tyrosine	CRP	rs2891733	T	C	-0.0109	0.8941	0.0024	8.467e-06	0.00454187	0.895735	0.00303577	0.13	0.1059	20.6215
tyrosine	CRP	rs540803	T	C	0.0082	0.8221	0.0017	2.238e-06	0.00249565	0.822966	0.00274693	0.36	0.1779	23.2605
tyrosine	CRP	rs6493	A	G	0.0114	0.1195	0.0024	2.346e-06	0.000757372	0.161647	0.00196447	0.7	0.1195	22.5567
tyrosine	CRP	rs7195332	T	C	0.0077	0.2152	0.0017	4.051e-06	-0.00286912	0.203088	0.0028349	0.31	0.2152	20.5103
tyrosine	CRP	rs8035304	T	G	0.009	0.81	0.002	6.795e-06	-0.00193997	0.813597	0.00172573	0.26	0.19	20.2448
tyrosine	CRP	rs8111703	A	T	-0.0084	0.2142	0.0017	1.467e-06	-0.00423309	0.245474	0.0023113	0.067	0.2142	24.409
tyrosine	CRP	rs906466	A	G	0.0076	0.1846	0.0017	8.838e-06	-0.00408137	0.186844	0.0031263	0.19	0.1846	19.9811
tyrosine	CRP	rs9497139	A	G	-0.029	0.0155	0.0061	1.974e-06	-0.000160743	0.016572	0.001756	0.93	0.0155	22.5957
tyrosine	CRP	rs9594421	A	T	0.0075	0.2757	0.0016	4.594e-06	0.000830064	0.295776	0.00163497	0.61	0.2757	21.967
lysine	CRP	rs10850904	T	C	0.0085	0.127	0.0018	2.738e-06	-0.000815599	0.126451	0.00218167	0.71	0.127	22.2937
lysine	CRP	rs11659807	C	G	-0.0082	0.1964	0.0017	2.155e-06	-0.00229288	0.230994	0.00312772	0.46	0.1964	23.2605
lysine	CRP	rs1179979	A	G	-0.0128	0.9214	0.0026	9.489e-07	-0.00142901	0.921527	0.00262129	0.59	0.0786	24.2305
lysine	CRP	rs12268257	T	C	-0.0082	0.1339	0.0018	5.591e-06	-0.00701598	0.131953	0.00350844	0.046	0.1339	20.7478
lysine	CRP	rs1402325	A	G	-0.008	0.1437	0.0018	8.23e-06	-0.00156879	0.153566	0.0022505	0.49	0.1437	19.748
lysine	CRP	rs4317453	A	G	-0.0077	0.3363	0.0017	9.116e-06	-0.00444634	0.374586	0.00220771	0.044	0.3363	20.5103
lysine	CRP	rs4431822	A	G	0.0088	0.1386	0.0019	2.209e-06	-0.00101958	0.139493	0.00243504	0.68	0.1386	21.446
lysine	CRP	rs4785155	T	C	-0.008	0.8489	0.0018	8.766e-06	0.000928389	0.857985	0.00667923	0.89	0.1511	19.748
lysine	CRP	rs6586928	C	G	-0.0083	0.1399	0.0018	5.319e-06	-0.00438218	0.140984	0.00261125	0.093	0.1399	21.2569
lysine	CRP	rs7583413	T	C	0.0082	0.8245	0.0017	2.62e-06	0.00405205	0.805545	0.00236375	0.086	0.1755	23.2605
lysine	CRP	rs9642758	A	G	0.0086	0.1578	0.0018	1.282e-06	0.0012043	0.152407	0.00177338	0.5	0.1578	22.8213
malate	CRP	rs10899384	A	G	0.0139	0.3819	0.0026	1.27e-07	-0.00139768	0.379011	0.00283334	0.62	0.3819	28.5741
malate	CRP	rs10990303	T	C	-0.0129	0.2309	0.0028	3.938e-06	-0.000146178	0.229603	0.000712431	0.84	0.2309	21.2203
malate	CRP	rs2288867	T	C	-0.0132	0.2334	0.0027	1.018e-06	0.00171355	0.245391	0.00235705	0.47	0.2334	23.8951
malate	CRP	rs26724	A	G	0.014	0.3507	0.0026	1.258e-07	0.000492367	0.356048	0.0034275	0.89	0.3507	28.9867
malate	CRP	rs2869990	T	C	-0.0125	0.7192	0.0027	2.831e-06	-0.000446333	0.713851	0.00133643	0.74	0.2808	21.428
malate	CRP	rs3856335	T	C	0.012	0.684	0.0027	6.315e-06	-0.00370823	0.676196	0.00255293	0.15	0.316	19.748
malate	CRP	rs4768795	T	G	0.0195	0.3587	0.0043	6.189e-06	0.00166816	0.431852	0.00167623	0.32	0.3587	20.5599
palmitate (16:0)	CRP	rs12931268	T	C	-0.0087	0.6329	0.0017	2.907e-07	-0.00247694	0.630767	0.00207662	0.23	0.3671	26.1836
palmitate (16:0)	CRP	rs7357540	T	G	0.016	0.0723	0.0034	2.418e-06	-0.00318462	0.076231	0.00514327	0.54	0.0723	22.1397
palmitate (16:0)	CRP	rs942888	A	G	-0.0076	0.4776	0.0017	6.292e-06	-0.00171577	0.475283	0.00197908	0.39	0.4776	19.9811
stearate (18:0)	CRP	rs10152773	T	C	-0.0224	0.0425	0.0049	4.733e-06	-0.00420112	0.04668	0.00877566	0.63	0.0425	20.8926
stearate (18:0)	CRP	rs10160169	A	G	0.0084	0.6329	0.0018	3.777e-06	0.000163816	0.603889	0.00175101	0.93	0.3671	21.7722
stearate (18:0)	CRP	rs10498606	A	C	-0.0077	0.4534	0.0017	6.402e-06	-0.000272719	0.447307	0.00174668	0.88	0.4534	20.5103
stearate (18:0)	CRP	rs1502593	A	G	0.0081	0.3909	0.0017	2.498e-06	-0.00265387	0.382657	0.00184544	0.15	0.3909	22.6966
stearate (18:0)	CRP	rs1662999	T	C	0.0079	0.6325	0.0017	4.209e-06	-0.00257667	0.622515	0.00275797	0.35	0.3675	21.5896
stearate (18:0)	CRP	rs2115366	T	C	-0.0079	0.4418	0.0017	3.927e-06	0.00213671	0.440912	0.00248317	0.39	0.4418	21.5896
stearate (18:0)	CRP	rs4507103	A	G	0.0077	0.397	0.0017	6.893e-06	-0.00214829	0.397141	0.00152798	0.16	0.397	20.5103
stearate (18:0)	CRP	rs4741780	T	G	-0.0078	0.3187	0.0017	6.243e-06	0.00186352	0.329919	0.00250189	0.46	0.3187	21.0465
stearate (18:0)	CRP	rs6763730	T	C	0.0082	0.3551	0.0017	3.074e-06	-0.00137265	0.362268	0.00189051	0.47	0.3551	23.2605
pentadecanoate (15:0)	CRP	rs10509840	A	G	-0.0119	0.6879	0.0026	4.225e-06	0.00114909	0.744806	0.00169237	0.5	0.3121	20.9429
pentadecanoate (15:0)	CRP	rs11791164	T	G	0.0196	0.0803	0.0043	4.345e-06	0.00384113	0.103625	0.00301685	0.2	0.0803	20.7713
pentadecanoate (15:0)	CRP	rs12455757	A	G	0.0117	0.2088	0.0026	9.974e-06	0.0032062	0.214162	0.00234054	0.17	0.2088	20.2448
pentadecanoate (15:0)	CRP	rs17056226	T	G	0.0153	0.1416	0.0034	7.065e-06	0.00152249	0.148275	0.00219448	0.49	0.1416	20.2448
pentadecanoate (15:0)	CRP	rs3135459	T	C	0.0118	0.7047	0.0026	4.085e-06	-0.00241576	0.677192	0.00183873	0.19	0.2953	20.5924
pentadecanoate (15:0)	CRP	rs6783294	A	G	-0.0213	0.4281	0.0045	2.41e-06	-0.00140974	0.381666	0.00443317	0.75	0.4281	22.3987
pentadecanoate (15:0)	CRP	rs7602480	A	G	-0.0122	0.3815	0.0025	1.207e-06	-0.00280413	0.374323	0.00212896	0.19	0.3815	23.8083
myristate (14:0)	CRP	rs10164158	A	G	0.0229	0.0577	0.005	4.179e-06	-0.00442718	0.059323	0.00707109	0.53	0.0577	20.971
myristate (14:0)	CRP	rs10831497	A	G	0.0126	0.2209	0.0028	4.968e-06	-0.00304643	0.233911	0.0025464	0.23	0.2209	20.2448
myristate (14:0)	CRP	rs10900161	T	C	0.0115	0.7711	0.0026	9.595e-06	-0.0042688	0.783246	0.00271485	0.12	0.2289	19.5586
myristate (14:0)	CRP	rs11573128	T	G	0.0159	0.1521	0.0033	1.53e-06	-0.000795281	0.140274	0.0203217	0.97	0.1521	23.2089
myristate (14:0)	CRP	rs4528890	A	G	-0.0152	0.144	0.0034	8.053e-06	-0.000942524	0.149508	0.00184018	0.61	0.144	19.9811
myristate (14:0)	CRP	rs6467872	A	C	0.0114	0.6087	0.0025	5.639e-06	-0.0024863	0.581373	0.00192687	0.2	0.3913	20.7883
myristate (14:0)	CRP	rs987074	C	G	0.0122	0.2501	0.0026	2.024e-06	-0.00170022	0.249842	0.00217275	0.43	0.2501	22.0121
pipecolate	CRP	rs11184997	A	T	0.0179	0.2894	0.0039	6.013e-06	-0.00123075	0.279887	0.00159088	0.44	0.2894	21.0604
pipecolate	CRP	rs12725284	T	C	0.0315	0.1606	0.0056	1.72e-08	-0.00322088	0.251184	0.00245274	0.19	0.1606	31.6325
pipecolate	CRP	rs3010322	A	G	0.0205	0.7647	0.0042	1.013e-06	-0.0023426	0.770082	0.00239475	0.33	0.2353	23.8176
pipecolate	CRP	rs6771987	T	C	-0.0214	0.1639	0.0048	9.166e-06	0.0044228	0.167993	0.00285316	0.12	0.1639	19.8717
pipecolate	CRP	rs9460045	T	C	-0.0529	0.9224	0.0119	8.911e-06	-0.000675145	0.947456	0.00674632	0.92	0.0776	19.7563
pantothenate	CRP	rs10919047	A	C	0.0176	0.1408	0.0035	6.751e-07	-0.00199321	0.142455	0.00237872	0.4	0.1408	25.2801
pantothenate	CRP	rs11719633	A	G	-0.0206	0.0945	0.0044	3.012e-06	-0.000848237	0.099028	0.00385989	0.83	0.0945	21.9138
pantothenate	CRP	rs11975967	T	C	0.0511	0.016	0.0108	2.271e-06	0.00183815	0.019696	0.00715749	0.8	0.016	22.3812
pantothenate	CRP	rs17082600	T	C	0.0476	0.0193	0.0094	4.082e-07	0.0140614	0.017437	0.00974133	0.15	0.0193	25.6358
pantothenate	CRP	rs1975271	T	C	0.0116	0.5872	0.0026	8.682e-06	0.00052595	0.569383	0.00144954	0.72	0.4128	19.9002
pantothenate	CRP	rs2173615	T	G	0.0125	0.3153	0.0026	1.693e-06	-0.0011397	0.30522	0.00143691	0.43	0.3153	23.108
pantothenate	CRP	rs248068	T	C	0.0239	0.4972	0.0051	2.582e-06	0.00299075	0.495114	0.001835	0.1	0.4972	21.9556
pantothenate	CRP	rs2526476	T	C	0.0117	0.3905	0.0026	5.518e-06	0.00081777	0.386069	0.00196517	0.68	0.3905	20.2448
pantothenate	CRP	rs2967437	A	G	-0.0126	0.6902	0.0027	1.879e-06	0.000996337	0.687829	0.0124463	0.94	0.3098	21.7722
pantothenate	CRP	rs4269521	A	G	0.0168	0.8431	0.0034	1.034e-06	0.000912596	0.850296	0.00103759	0.38	0.1569	24.409
pantothenate	CRP	rs6848070	A	G	-0.0117	0.3521	0.0027	9.911e-06	-0.00098044	0.359415	0.00372056	0.79	0.3521	18.773
pantothenate	CRP	rs8065435	A	G	-0.0128	0.327	0.0028	5.034e-06	-0.00394929	0.331784	0.00189259	0.037	0.327	20.8926
pantothenate	CRP	rs9365106	A	G	-0.0117	0.6824	0.0026	8.055e-06	-0.00295781	0.68337	0.0017424	0.09	0.3176	20.2448
4-acetamidobutanoate	CRP	rs10496826	A	G	-0.008	0.2948	0.0018	7.767e-06	-0.00346365	0.301699	0.0034858	0.32	0.2948	19.748
4-acetamidobutanoate	CRP	rs12529275	A	T	0.0093	0.2503	0.0018	2.285e-07	0.000424055	0.240789	0.00165831	0.8	0.2503	26.6876
4-acetamidobutanoate	CRP	rs1538330	T	G	-0.0306	0.0213	0.0064	1.728e-06	0.0156053	0.02308	0.00692116	0.024	0.0213	22.8545
4-acetamidobutanoate	CRP	rs2604548	T	C	-0.0086	0.6463	0.0018	1.285e-06	-0.00230636	0.645068	0.00323623	0.48	0.3537	22.8213
4-acetamidobutanoate	CRP	rs3813810	A	C	0.0117	0.1334	0.0026	5.725e-06	0.00329698	0.133377	0.00527649	0.53	0.1334	20.2448
4-acetamidobutanoate	CRP	rs4666200	A	G	-0.0093	0.7234	0.0018	3.067e-07	-4.67576e-05	0.717145	0.00513437	0.99	0.2766	26.6876
4-acetamidobutanoate	CRP	rs4692012	A	G	-0.0082	0.5389	0.0018	3.347e-06	-0.00188197	0.524144	0.00240991	0.43	0.4611	20.7478
4-acetamidobutanoate	CRP	rs4923082	T	C	0.0081	0.2518	0.0018	6.953e-06	0.000834967	0.255936	0.00927447	0.93	0.2518	20.2448
4-acetamidobutanoate	CRP	rs562511	A	G	0.0167	0.9374	0.0036	2.738e-06	0.00771405	0.937342	0.00347486	0.026	0.0626	21.5138
4-acetamidobutanoate	CRP	rs6500864	A	G	-0.0083	0.2762	0.0018	4.339e-06	-0.00494796	0.281525	0.00251022	0.049	0.2762	21.2569
4-acetamidobutanoate	CRP	rs7943587	A	C	-0.0115	0.1515	0.0026	6.326e-06	-0.00536513	0.189845	0.00257036	0.037	0.1515	19.5586
citrate	CRP	rs10043015	T	C	0.0082	0.7113	0.0018	5.582e-06	-0.00391783	0.710088	0.00273753	0.15	0.2887	20.7478
citrate	CRP	rs10992722	A	C	0.0326	0.0163	0.0069	2.441e-06	0.0116883	0.018639	0.0109688	0.29	0.0163	22.3165
citrate	CRP	rs11120725	A	G	-0.0181	0.4596	0.0039	4.609e-06	0.00235442	0.440009	0.0023205	0.31	0.4596	21.5336
citrate	CRP	rs12625828	T	G	0.0086	0.3366	0.0018	2.055e-06	0.00255509	0.346511	0.00158707	0.11	0.3366	22.8213
citrate	CRP	rs12803308	A	T	-0.0081	0.6752	0.0018	5.967e-06	-0.000503985	0.671393	0.00159132	0.75	0.3248	20.2448
citrate	CRP	rs170149	A	G	0.0256	0.074	0.0035	1.421e-13	-0.00595876	0.072397	0.00339254	0.079	0.074	53.4851
citrate	CRP	rs17034684	T	G	0.0081	0.2881	0.0018	7.899e-06	-0.000587629	0.288394	0.000908284	0.52	0.2881	20.2448
citrate	CRP	rs17696456	T	G	0.0084	0.3127	0.0018	3.008e-06	0.00372337	0.317361	0.0020903	0.075	0.3127	21.7722
citrate	CRP	rs2143327	T	C	0.0392	0.0129	0.0085	4.276e-06	-0.000870501	0.01826	0.0122089	0.94	0.0129	21.2629
citrate	CRP	rs2236299	A	G	0.0087	0.3065	0.0018	1.694e-06	0.00379718	0.296292	0.0019607	0.053	0.3065	23.3551
citrate	CRP	rs2239337	C	G	0.023	0.0356	0.0051	7.514e-06	0.00148819	0.032171	0.00617097	0.81	0.0356	20.3331
citrate	CRP	rs2534835	T	G	-0.0083	0.2407	0.0018	6.23e-06	0.00111488	0.244056	0.00144529	0.44	0.2407	21.2569
citrate	CRP	rs2800974	A	G	-0.0099	0.637	0.0018	3.445e-08	-0.000113594	0.629856	0.00416267	0.98	0.363	30.2423
citrate	CRP	rs4244314	T	C	0.0081	0.6985	0.0018	9.33e-06	0.000989652	0.687103	0.00174602	0.57	0.3015	20.2448
citrate	CRP	rs4416448	T	G	0.0082	0.7295	0.0018	9.392e-06	-0.00423594	0.71649	0.00201656	0.036	0.2705	20.7478
citrate	CRP	rs4589188	A	G	0.0122	0.2827	0.0026	3.343e-06	0.00285713	0.306306	0.00213102	0.18	0.2827	22.0121
citrate	CRP	rs4739607	A	G	0.0081	0.3237	0.0018	6.874e-06	0.000631895	0.315563	0.0074593	0.93	0.3237	20.2448
citrate	CRP	rs588973	A	G	0.009	0.646	0.002	6.795e-06	-0.00062363	0.648079	0.00078079	0.42	0.354	20.2448
citrate	CRP	rs6077792	T	G	-0.0085	0.3	0.0018	2.821e-06	0.000189423	0.304533	0.00191884	0.92	0.3	22.2937
citrate	CRP	rs6678076	A	G	-0.0252	0.0339	0.0052	1.084e-06	0.00597748	0.036323	0.00660404	0.37	0.0339	23.4792
citrate	CRP	rs6883	A	G	0.0091	0.4978	0.0018	2.756e-07	-0.000557219	0.498209	0.000707374	0.43	0.4978	25.5521
citrate	CRP	rs7105815	A	G	0.0091	0.2968	0.0018	4.934e-07	-0.00155821	0.297683	0.00155285	0.32	0.2968	25.5521
citrate	CRP	rs7668124	A	G	-0.0081	0.4233	0.0018	5.383e-06	-0.00390734	0.428362	0.00264013	0.14	0.4233	20.2448
citrate	CRP	rs835154	A	G	-0.0114	0.5753	0.0018	1.147e-10	0.00319246	0.556663	0.00186257	0.087	0.4247	40.1009
citrate	CRP	rs868395	T	G	0.0101	0.6653	0.0018	2.031e-08	0.00032474	0.658474	0.00220814	0.88	0.3347	31.4765
citrate	CRP	rs9327706	A	C	0.0081	0.5937	0.0018	5.612e-06	-0.00160893	0.599044	0.00190288	0.4	0.4063	20.2448
citrate	CRP	rs940697	A	G	0.0082	0.2701	0.0018	5.706e-06	-0.00123374	0.284998	0.00169796	0.47	0.2701	20.7478
citrate	CRP	rs9646392	T	C	-0.017	0.0723	0.0035	1.384e-06	0.00596404	0.072082	0.00390893	0.13	0.0723	23.5858
glycerate	CRP	rs11061407	T	C	0.0119	0.3579	0.0024	5.905e-07	-0.00455559	0.352088	0.0023192	0.049	0.3579	24.5788
glycerate	CRP	rs11618222	T	C	-0.0182	0.1008	0.004	5.999e-06	-0.00150931	0.171767	0.00460399	0.74	0.1008	20.6972
glycerate	CRP	rs12507784	A	G	-0.012	0.2395	0.0025	1.782e-06	0.00458838	0.247778	0.002073	0.027	0.2395	23.0341
glycerate	CRP	rs13128384	T	C	0.015	0.1324	0.0033	4.312e-06	-0.000778335	0.13995	0.00275503	0.78	0.1324	20.6559
glycerate	CRP	rs2643891	A	G	-0.018	0.165	0.004	6.795e-06	0.0050578	0.170339	0.00308202	0.1	0.165	20.2448
glycerate	CRP	rs2907828	C	G	-0.0188	0.1375	0.004	2.736e-06	0.000831763	0.174436	0.051124	0.99	0.1375	22.0844
glycerate	CRP	rs338526	T	C	-0.0111	0.7181	0.0024	5.606e-06	0.0032985	0.715319	0.00194905	0.091	0.2819	21.3852
glycerate	CRP	rs6478869	T	C	0.011	0.3068	0.0024	6.512e-06	-0.000589489	0.310791	0.00383599	0.88	0.3068	21.0016
N-acetylalanine	CRP	rs11606364	T	C	0.0084	0.1149	0.0019	9.266e-06	-0.00133082	0.120172	0.0218593	0.95	0.1149	19.5407
N-acetylalanine	CRP	rs1399443	A	G	-0.0079	0.8078	0.0017	4.589e-06	-0.00339474	0.808654	0.00298308	0.26	0.1922	21.5896
N-acetylalanine	CRP	rs2596196	A	C	0.0079	0.8754	0.0018	8.765e-06	-0.00254601	0.868442	0.00398279	0.52	0.1246	19.2574
N-acetylalanine	CRP	rs513209	A	C	-0.0082	0.8824	0.0018	6.602e-06	-0.000574804	0.881337	0.00525493	0.91	0.1176	20.7478
urate	CRP	rs10826440	A	G	0.0076	0.2809	0.0017	6.735e-06	-0.00231333	0.28863	0.00224449	0.3	0.2809	19.9811
urate	CRP	rs10844317	T	G	-0.0086	0.1637	0.0018	1.122e-06	-0.000568967	0.140601	0.0109718	0.96	0.1637	22.8213
urate	CRP	rs11721682	T	C	-0.0288	0.1942	0.0017	8.702e-64	0.000135722	0.20008	0.012842	0.99	0.1942	286.93
urate	CRP	rs233340	A	G	-0.0125	0.0707	0.0026	2.535e-06	-0.000662876	0.072854	0.00188354	0.72	0.0707	23.108
urate	CRP	rs2867383	A	G	-0.009	0.3051	0.0016	5.069e-08	0.000908336	0.320408	0.00121826	0.46	0.3051	31.6325
urate	CRP	rs6731691	A	G	-0.008	0.1705	0.0018	5.301e-06	-0.0020182	0.165728	0.00269528	0.45	0.1705	19.748
urate	CRP	rs9557545	A	T	0.018	0.032	0.004	7.829e-06	-0.00806483	0.028997	0.00666911	0.23	0.032	20.2448
arginine	CRP	rs12061159	A	T	-0.0138	0.1663	0.0031	7.338e-06	0.000983101	0.158002	0.00138626	0.48	0.1663	19.8118
arginine	CRP	rs12618928	T	C	0.0105	0.3844	0.0023	5.28e-06	-0.00275739	0.377043	0.00219014	0.21	0.3844	20.8359
arginine	CRP	rs2933871	A	G	0.0178	0.6938	0.004	7.648e-06	-0.000881961	0.709663	0.00379167	0.82	0.3062	19.7974
arginine	CRP	rs511304	A	C	0.0191	0.4368	0.0039	1.014e-06	-0.00107805	0.437779	0.00291909	0.71	0.4368	23.9787
arginine	CRP	rs518709	T	C	0.0106	0.6079	0.0023	4.692e-06	0.00236529	0.598936	0.00329886	0.47	0.3921	21.2346
arginine	CRP	rs6920504	T	C	-0.0135	0.7729	0.003	7.527e-06	0.00151747	0.750284	0.00149885	0.31	0.2271	20.2448
arginine	CRP	rs7036499	T	C	0.0217	0.8519	0.0049	8.857e-06	-0.00347629	0.855447	0.00232669	0.14	0.1481	19.6072
arginine	CRP	rs837763	T	C	0.0114	0.5528	0.0025	6.027e-06	0.000509927	0.554197	0.00529572	0.92	0.4472	20.7883
heptanoate (7:0)	CRP	rs1006974	T	C	-0.0081	0.576	0.0018	7.649e-06	-0.00264908	0.591229	0.0020568	0.2	0.424	20.2448
heptanoate (7:0)	CRP	rs10186579	A	G	-0.0115	0.2516	0.0026	7.098e-06	0.000457232	0.254491	0.000913268	0.62	0.2516	19.5586
heptanoate (7:0)	CRP	rs10951044	T	C	0.0081	0.5414	0.0018	7.12e-06	0.00236569	0.558649	0.00282908	0.4	0.4586	20.2448
heptanoate (7:0)	CRP	rs11780452	T	C	-0.0081	0.5832	0.0018	6.76e-06	0.00202086	0.585008	0.00208447	0.33	0.4168	20.2448
heptanoate (7:0)	CRP	rs17002476	T	C	-0.0119	0.1459	0.0027	8.317e-06	-0.000276166	0.154564	0.000938132	0.77	0.1459	19.4203
heptanoate (7:0)	CRP	rs864428	T	C	0.0101	0.4058	0.0018	2.986e-08	-0.000283271	0.410863	0.000682579	0.68	0.4058	31.4765
heptanoate (7:0)	CRP	rs9607028	T	G	-0.0084	0.4268	0.0019	7.286e-06	-0.00283754	0.420569	0.00368446	0.44	0.4268	19.5407
heptanoate (7:0)	CRP	rs990054	T	C	-0.0087	0.5955	0.0018	1.325e-06	-0.000663219	0.597382	0.00649743	0.92	0.4045	23.3551
heptanoate (7:0)	CRP	rs9997602	A	C	-0.0081	0.5717	0.0018	7.565e-06	0.0036621	0.564379	0.00234372	0.12	0.4283	20.2448
laurate (12:0)	CRP	rs11128264	T	C	0.008	0.5104	0.0018	4.762e-06	0.000612884	0.493011	0.00275017	0.82	0.4896	19.748
laurate (12:0)	CRP	rs11857879	T	G	0.0112	0.1952	0.0025	8.18e-06	0.00301241	0.205459	0.00253868	0.24	0.1952	20.0653
laurate (12:0)	CRP	rs11978728	A	T	-0.0089	0.6876	0.0018	5.182e-07	-0.00215502	0.684349	0.00229958	0.35	0.3124	24.4413
laurate (12:0)	CRP	rs12466053	A	G	0.0087	0.402	0.0018	8.441e-07	0.00310899	0.42191	0.00260308	0.23	0.402	23.3551
laurate (12:0)	CRP	rs12862464	T	C	0.0146	0.0842	0.0033	9.825e-06	-0.00433671	0.094074	0.00392354	0.27	0.0842	19.5689
laurate (12:0)	CRP	rs1326509	A	G	0.0083	0.4474	0.0018	2.565e-06	0.00321796	0.44187	0.00221942	0.15	0.4474	21.2569
laurate (12:0)	CRP	rs1487052	T	C	0.008	0.3063	0.0018	7.664e-06	0.00295391	0.305501	0.00206632	0.15	0.3063	19.748
laurate (12:0)	CRP	rs1530439	T	G	0.009	0.2946	0.0018	6.08e-07	-0.00137452	0.309298	0.00329981	0.68	0.2946	24.9936
laurate (12:0)	CRP	rs16942446	A	G	-0.0259	0.0314	0.0056	3.318e-06	0.00409384	0.033075	0.0099475	0.68	0.0314	21.3852
laurate (12:0)	CRP	rs2140495	T	C	0.0638	0.0158	0.0144	9.505e-06	-0.00340028	0.013882	0.00405535	0.4	0.0158	19.6248
laurate (12:0)	CRP	rs2304767	A	G	0.0091	0.3402	0.0019	1.216e-06	-0.00211938	0.350712	0.00192254	0.27	0.3402	22.9332
laurate (12:0)	CRP	rs2423542	A	G	0.0153	0.8036	0.0032	1.914e-06	0.00028282	0.741212	0.000678524	0.68	0.1964	22.8545
laurate (12:0)	CRP	rs2491274	A	G	-0.0297	0.9732	0.0065	4.627e-06	-0.00528509	0.95804	0.00448251	0.24	0.0268	20.8725
laurate (12:0)	CRP	rs369895	A	G	-0.0114	0.574	0.0023	1.075e-06	0.00149685	0.552124	0.00217601	0.49	0.426	24.5608
laurate (12:0)	CRP	rs4333677	A	G	0.008	0.5848	0.0018	5.985e-06	0.000796249	0.581229	0.00204201	0.7	0.4152	19.748
laurate (12:0)	CRP	rs6441206	A	G	0.0099	0.4638	0.0018	2.088e-08	9.70792e-06	0.477878	0.000343606	0.98	0.4638	30.2423
laurate (12:0)	CRP	rs6765113	T	C	0.0082	0.5408	0.0018	8.162e-06	-0.00161062	0.551097	0.00247689	0.52	0.4592	20.7478
laurate (12:0)	CRP	rs6973824	A	G	0.009	0.3374	0.0018	4.019e-07	0.00265342	0.345211	0.00156741	0.09	0.3374	24.9936
laurate (12:0)	CRP	rs7011528	A	C	-0.0082	0.4515	0.0018	4.005e-06	0.000603528	0.441591	0.00312417	0.85	0.4515	20.7478
laurate (12:0)	CRP	rs7534803	T	C	-0.008	0.2945	0.0018	8.056e-06	0.00183637	0.294383	0.00193718	0.34	0.2945	19.748
laurate (12:0)	CRP	rs853907	T	C	0.0079	0.4778	0.0018	7.637e-06	-0.00486766	0.466017	0.00263144	0.064	0.4778	19.2574
laurate (12:0)	CRP	rs9316924	A	G	-0.0086	0.5113	0.0018	1.35e-06	0.00128331	0.522003	0.00228223	0.57	0.4887	22.8213
cortisone	CRP	rs10454657	T	C	0.0083	0.5849	0.0017	1.637e-06	-0.0013667	0.584005	0.00962661	0.89	0.4151	23.8313
cortisone	CRP	rs10955435	T	C	0.008	0.414	0.0017	2.784e-06	0.0010891	0.419948	0.00169705	0.52	0.414	22.1397
cortisone	CRP	rs12443020	T	G	-0.0077	0.365	0.0017	7.463e-06	-0.00102719	0.355755	0.00251847	0.68	0.365	20.5103
cortisone	CRP	rs1341230	T	C	0.0076	0.5303	0.0017	8.82e-06	0.00152358	0.546436	0.00192763	0.43	0.4697	19.9811
cortisone	CRP	rs1438564	T	C	0.0114	0.8089	0.0025	5.103e-06	-0.00119968	0.805249	0.00183572	0.51	0.1911	20.7883
cortisone	CRP	rs1548592	C	G	-0.008	0.4019	0.0017	3.583e-06	0.00198371	0.410849	0.00214162	0.35	0.4019	22.1397
cortisone	CRP	rs2325727	T	C	-0.0076	0.4423	0.0017	9.34e-06	-0.00272667	0.43659	0.00182958	0.14	0.4423	19.9811
cortisone	CRP	rs2351174	T	G	-0.0081	0.6063	0.0017	2.628e-06	0.00185148	0.624946	0.00163159	0.26	0.3937	22.6966
cortisone	CRP	rs2364598	A	C	-0.014	0.149	0.003	3.061e-06	-0.00583157	0.158459	0.00342954	0.089	0.149	21.7722
cortisone	CRP	rs4335761	T	C	-0.0088	0.4805	0.0018	5.177e-07	0.0040144	0.474065	0.00233196	0.085	0.4805	23.8951
cortisone	CRP	rs4653629	T	C	-0.0084	0.5584	0.0017	1.249e-06	0.000483787	0.554588	0.00279651	0.86	0.4416	24.409
cortisone	CRP	rs4717222	A	C	-0.0086	0.4686	0.0017	4.344e-07	-0.00447922	0.461419	0.00213941	0.036	0.4686	25.5852
cortisone	CRP	rs7562418	A	C	0.0077	0.5075	0.0017	6.809e-06	0.00286178	0.513205	0.00162766	0.079	0.4925	20.5103
cortisone	CRP	rs7661472	A	C	-0.0082	0.4922	0.0017	1.379e-06	-0.00149557	0.495199	0.0031542	0.64	0.4922	23.2605
cortisone	CRP	rs7670890	A	G	-0.0076	0.6344	0.0017	9.639e-06	-0.00516496	0.634119	0.0023045	0.025	0.3656	19.9811
cortisone	CRP	rs7682091	A	C	-0.0089	0.4312	0.0017	2.123e-07	-0.000155474	0.457859	0.00352302	0.96	0.4312	27.4013
cortisone	CRP	rs7755555	A	G	0.0086	0.4572	0.0018	1.039e-06	0.00113058	0.44399	0.00126675	0.37	0.4572	22.8213
cortisone	CRP	rs7814638	A	G	-0.0133	0.141	0.0025	1.231e-07	0.0032429	0.143345	0.00481897	0.5	0.141	28.2952
cortisone	CRP	rs7837792	T	C	-0.0081	0.5936	0.0017	2.782e-06	0.00225708	0.59053	0.00256025	0.38	0.4064	22.6966
cortisone	CRP	rs9391679	A	C	0.0123	0.157	0.0025	5.815e-07	0.00907122	0.143753	0.00367847	0.014	0.157	24.2002
proline	CRP	rs10512634	A	G	0.0117	0.1405	0.0026	8.593e-06	0.000179822	0.138235	0.00243284	0.94	0.1405	20.2448
proline	CRP	rs10954090	T	C	0.013	0.1522	0.0026	3.971e-07	-0.00221442	0.158017	0.00381692	0.56	0.1522	24.9936
proline	CRP	rs11781468	T	C	0.0116	0.2067	0.0025	3.973e-06	0.00241639	0.246328	0.00281256	0.39	0.2067	21.5241
proline	CRP	rs11802885	A	T	0.0098	0.3634	0.0018	2.327e-08	0.00017036	0.352719	0.00309296	0.96	0.3634	29.6344
proline	CRP	rs1564080	A	T	0.0079	0.324	0.0018	7.531e-06	0.00116951	0.31617	0.00282052	0.68	0.324	19.2574
proline	CRP	rs175866	T	G	-0.0086	0.5784	0.0018	1.139e-06	0.00132006	0.565518	0.00228685	0.56	0.4216	22.8213
proline	CRP	rs17742907	A	G	0.0174	0.0765	0.0039	9.574e-06	-0.00192409	0.084294	0.00340157	0.57	0.0765	19.9002
proline	CRP	rs1867270	A	T	0.0128	0.8589	0.0027	1.88e-06	0.00313346	0.848655	0.00371752	0.4	0.1411	22.4689
proline	CRP	rs1888182	T	C	0.0079	0.4159	0.0018	7.927e-06	0.000249185	0.403323	0.000808563	0.76	0.4159	19.2574
proline	CRP	rs4978836	A	G	0.009	0.391	0.002	6.795e-06	-0.00339682	0.385088	0.00263157	0.2	0.391	20.2448
proline	CRP	rs535633	A	G	-0.0086	0.5847	0.0018	1.049e-06	-0.00113502	0.58053	0.00240531	0.64	0.4153	22.8213
proline	CRP	rs5747934	T	C	0.0715	0.0468	0.0051	1.997e-44	-0.0116398	0.042748	0.00629833	0.065	0.0468	196.499
proline	CRP	rs6769362	C	G	-0.0079	0.6423	0.0018	7.756e-06	0.00303469	0.634397	0.00234486	0.2	0.3577	19.2574
proline	CRP	rs7978006	C	G	-0.0078	0.5991	0.0018	9.973e-06	0.00310691	0.592969	0.00198433	0.12	0.4009	18.773
proline	CRP	rs893175	A	C	-0.0086	0.5884	0.0018	1.527e-06	-0.000961244	0.596952	0.00231009	0.68	0.4116	22.8213
citrulline	CRP	rs10477454	T	C	-0.0374	0.0169	0.0082	4.645e-06	0.00400817	0.018633	0.0134664	0.77	0.0169	20.7972
citrulline	CRP	rs10858075	T	C	-0.0091	0.4061	0.0017	1.124e-07	0.00127806	0.401488	0.00342674	0.71	0.4061	28.6467
citrulline	CRP	rs10901320	A	G	0.0087	0.4313	0.0017	4.343e-07	-0.000481701	0.429051	0.00210452	0.82	0.4313	26.1836
citrulline	CRP	rs10933740	C	G	0.0078	0.3536	0.0017	6.595e-06	0.00178782	0.361541	0.00274999	0.52	0.3536	21.0465
citrulline	CRP	rs11119951	T	C	0.0119	0.1175	0.0026	4.358e-06	-0.00390865	0.110861	0.0030098	0.19	0.1175	20.9429
citrulline	CRP	rs11966892	C	G	-0.0079	0.3	0.0017	6.34e-06	0.00300523	0.287802	0.00239113	0.21	0.3	21.5896
citrulline	CRP	rs11993007	A	G	-0.0127	0.3167	0.0028	5.239e-06	-0.00155134	0.362388	0.00233494	0.51	0.3167	20.5674
citrulline	CRP	rs12147171	C	G	-0.0118	0.1169	0.0026	4.758e-06	0.0066417	0.111781	0.00362111	0.067	0.1169	20.5924
citrulline	CRP	rs17681684	A	G	0.0085	0.3158	0.0017	1.038e-06	-0.00150707	0.332653	0.00219426	0.49	0.3158	24.9936
citrulline	CRP	rs2506860	A	G	0.0076	0.5897	0.0017	9.028e-06	-0.00146969	0.598654	0.00186755	0.43	0.4103	19.9811
citrulline	CRP	rs3856340	T	G	0.0092	0.474	0.0017	6.935e-08	0.000912162	0.489301	0.00113953	0.42	0.474	29.2797
citrulline	CRP	rs410349	A	G	0.0077	0.5203	0.0017	6.915e-06	0.00300434	0.533029	0.00162462	0.064	0.4797	20.5103
citrulline	CRP	rs4768769	T	C	-0.0078	0.6012	0.0017	6.637e-06	0.00304	0.592583	0.00198308	0.13	0.3988	21.0465
citrulline	CRP	rs539904	A	G	-0.0086	0.7056	0.0018	1.507e-06	0.00226382	0.699673	0.00163897	0.17	0.2944	22.8213
citrulline	CRP	rs6510448	T	G	0.0077	0.6691	0.0017	8.14e-06	-0.000410915	0.664096	0.00120595	0.73	0.3309	20.5103
citrulline	CRP	rs758186	T	C	-0.0077	0.6536	0.0017	8.687e-06	0.00293264	0.644174	0.00236596	0.22	0.3464	20.5103
citrulline	CRP	rs779460	A	G	0.0077	0.701	0.0017	9.491e-06	-0.00335969	0.688991	0.00422525	0.43	0.299	20.5103
citrulline	CRP	rs8021336	A	G	-0.0086	0.313	0.0018	9.887e-07	-0.00363549	0.320893	0.0023159	0.12	0.313	22.8213
citrulline	CRP	rs8033140	T	C	0.008	0.3547	0.0017	4.323e-06	0.000101104	0.350096	0.000875709	0.91	0.3547	22.1397
citrulline	CRP	rs879126	T	G	-0.0086	0.3286	0.0017	7.474e-07	0.00274556	0.334375	0.0027696	0.32	0.3286	25.5852
biliverdin	CRP	rs11175431	T	C	0.0209	0.4228	0.0042	6.912e-07	-0.00224398	0.425828	0.00196405	0.25	0.4228	24.7561
biliverdin	CRP	rs12615708	A	G	0.0591	0.0251	0.0124	1.944e-06	0.00398683	0.022705	0.00497082	0.42	0.0251	22.7102
biliverdin	CRP	rs2685193	A	G	-0.0197	0.2046	0.0044	8.441e-06	0.000873032	0.202547	0.00117305	0.46	0.2046	20.0408
biliverdin	CRP	rs280194	T	C	-0.0197	0.7311	0.0043	5.766e-06	0.00162983	0.734791	0.00355507	0.65	0.2689	20.9838
biliverdin	CRP	rs6503067	T	C	-0.0317	0.9016	0.0065	9.565e-07	0.00529519	0.895493	0.00375363	0.16	0.0984	23.7783
gamma-glutamylglutamine	CRP	rs10497174	T	C	0.0103	0.2732	0.0022	4.162e-06	-0.00183094	0.26646	0.00247919	0.46	0.2732	21.9138
gamma-glutamylglutamine	CRP	rs11151406	A	T	0.0301	0.9444	0.0066	5.611e-06	0.00119598	0.950539	0.0317054	0.97	0.0556	20.7938
gamma-glutamylglutamine	CRP	rs2085545	T	G	0.0098	0.2883	0.0022	9.855e-06	0.00334703	0.314638	0.00246578	0.17	0.2883	19.8379
gamma-glutamylglutamine	CRP	rs4880550	T	C	0.015	0.1292	0.003	6.317e-07	0.00086272	0.158591	0.00141679	0.54	0.1292	24.9936
gamma-glutamylglutamine	CRP	rs6488270	A	G	0.0096	0.4076	0.0021	4.947e-06	7.69615e-05	0.391947	0.000623684	0.9	0.4076	20.8926
gamma-glutamylglutamine	CRP	rs832404	T	C	-0.013	0.8684	0.0029	7.525e-06	-0.000626341	0.875304	0.00192067	0.74	0.1316	20.09
gamma-glutamylglutamine	CRP	rs849039	T	G	-0.0135	0.779	0.0028	1.405e-06	0.0024929	0.74392	0.00232578	0.28	0.221	23.2402
gamma-glutamylglutamine	CRP	rs9436667	T	C	0.0135	0.1138	0.003	7.3e-06	0.00177608	0.119341	0.0037029	0.63	0.1138	20.2448
gamma-glutamyltyrosine	CRP	rs1039904	A	G	0.0079	0.4354	0.0018	6.954e-06	0.00243068	0.43748	0.00167681	0.15	0.4354	19.2574
gamma-glutamyltyrosine	CRP	rs10498270	A	G	0.0088	0.6222	0.0017	4.734e-07	7.82734e-05	0.619153	0.000899169	0.93	0.3778	26.789
gamma-glutamyltyrosine	CRP	rs10840070	T	C	-0.0079	0.3602	0.0018	8.346e-06	-0.00159393	0.374428	0.00197974	0.42	0.3602	19.2574
gamma-glutamyltyrosine	CRP	rs11165454	T	C	0.0089	0.5583	0.0017	2.786e-07	-0.00170307	0.569372	0.00245208	0.49	0.4417	27.4013
gamma-glutamyltyrosine	CRP	rs12546042	T	C	0.0077	0.4197	0.0017	8.353e-06	-0.00145735	0.436301	0.00165298	0.38	0.4197	20.5103
gamma-glutamyltyrosine	CRP	rs13129830	C	G	0.0087	0.3351	0.0017	6.437e-07	-0.000953616	0.34288	0.00179633	0.6	0.3351	26.1836
gamma-glutamyltyrosine	CRP	rs151743	T	C	-0.009	0.426	0.002	6.795e-06	0.00282158	0.422728	0.00245932	0.25	0.426	20.2448
gamma-glutamyltyrosine	CRP	rs17720371	T	C	-0.0078	0.4737	0.0017	6.329e-06	-0.000399037	0.474684	0.00189031	0.83	0.4737	21.0465
gamma-glutamyltyrosine	CRP	rs1864154	A	C	-0.0085	0.4474	0.0017	9.873e-07	-0.00235494	0.448302	0.00192849	0.22	0.4474	24.9936
gamma-glutamyltyrosine	CRP	rs2250515	T	G	-0.0083	0.5346	0.0017	1.595e-06	-0.000916148	0.534879	0.00143235	0.52	0.4654	23.8313
gamma-glutamyltyrosine	CRP	rs2254174	T	C	-0.0148	0.8981	0.0033	7.444e-06	-0.00399928	0.899815	0.0027336	0.14	0.1019	20.1087
gamma-glutamyltyrosine	CRP	rs2396461	T	C	0.0117	0.121	0.0026	8.377e-06	-0.00184263	0.159697	0.00233471	0.43	0.121	20.2448
gamma-glutamyltyrosine	CRP	rs322614	A	G	0.0084	0.3892	0.0017	1.7e-06	-0.00143802	0.384115	0.00338015	0.67	0.3892	24.409
gamma-glutamyltyrosine	CRP	rs3819535	T	C	-0.0079	0.618	0.0017	5.016e-06	0.00398118	0.616757	0.00218214	0.068	0.382	21.5896
gamma-glutamyltyrosine	CRP	rs3936152	T	C	0.0079	0.6051	0.0018	5.924e-06	-0.00268666	0.604049	0.00193979	0.17	0.3949	19.2574
gamma-glutamyltyrosine	CRP	rs4487134	T	G	-0.0083	0.355	0.0017	1.99e-06	-0.0036355	0.357246	0.00198949	0.068	0.355	23.8313
gamma-glutamyltyrosine	CRP	rs4777924	A	T	-0.0079	0.618	0.0018	6.792e-06	0.00324877	0.603776	0.00183573	0.077	0.382	19.2574
gamma-glutamyltyrosine	CRP	rs4788568	T	C	-0.0084	0.4603	0.0017	1.511e-06	-0.00206726	0.462519	0.00196953	0.29	0.4603	24.409
gamma-glutamyltyrosine	CRP	rs4955343	A	G	0.0123	0.1629	0.0025	1.026e-06	-0.000216344	0.163803	0.00254073	0.93	0.1629	24.2002
gamma-glutamyltyrosine	CRP	rs5751902	T	C	0.012	0.3762	0.0025	2.381e-06	0.00423897	0.382356	0.00228452	0.064	0.3762	23.0341
gamma-glutamyltyrosine	CRP	rs8013373	A	G	-0.0091	0.3428	0.0018	4.988e-07	-0.00188449	0.356636	0.00217844	0.39	0.3428	25.5521
gamma-glutamyltyrosine	CRP	rs8132248	T	C	0.018	0.0986	0.0037	1.431e-06	-0.00333788	0.136966	0.00338627	0.32	0.0986	23.6609
hypoxanthine	CRP	rs10514797	A	G	-0.0177	0.1223	0.0039	4.445e-06	-0.00162301	0.106608	0.00464434	0.73	0.1223	20.5924
hypoxanthine	CRP	rs11595079	T	G	-0.0214	0.0951	0.0045	1.888e-06	0.00149568	0.08864	0.00199737	0.45	0.0951	22.6095
hypoxanthine	CRP	rs12793987	T	C	0.0141	0.2079	0.0031	5.903e-06	-0.00320987	0.219473	0.00340234	0.35	0.2079	20.6825
hypoxanthine	CRP	rs1433818	T	C	0.0206	0.0808	0.0046	6.99e-06	0.0046374	0.077016	0.00385354	0.23	0.0808	20.0497
hypoxanthine	CRP	rs1587235	A	G	-0.0132	0.3312	0.0029	6.47e-06	0.00056495	0.336458	0.00468781	0.9	0.3312	20.7129
hypoxanthine	CRP	rs16948294	A	T	-0.041	0.0694	0.0085	1.354e-06	0.00124255	0.066877	0.00445176	0.78	0.0694	23.2605
hypoxanthine	CRP	rs4776752	A	G	0.0178	0.1512	0.0039	4.234e-06	0.00251253	0.152579	0.0141663	0.86	0.1512	20.8257
hypoxanthine	CRP	rs6459467	A	G	0.0202	0.3888	0.0025	1.931e-16	-0.00238157	0.380102	0.00215726	0.27	0.3888	65.2697
hypoxanthine	CRP	rs7134860	A	C	-0.0153	0.245	0.0031	7.723e-07	0.000347744	0.27221	0.00175435	0.84	0.245	24.3528
betaine	CRP	rs10153066	T	G	0.0085	0.4356	0.0018	2.118e-06	0.00203313	0.446163	0.00165027	0.22	0.4356	22.2937
betaine	CRP	rs11943623	A	G	-0.0115	0.1709	0.0026	8.402e-06	-0.00301709	0.17856	0.00259654	0.25	0.1709	19.5586
betaine	CRP	rs12569219	A	C	-0.0118	0.1612	0.0026	5.823e-06	0.000834399	0.158826	0.00158609	0.6	0.1612	20.5924
betaine	CRP	rs7896866	A	C	0.0108	0.2982	0.0024	8.34e-06	-0.00245668	0.277494	0.00340137	0.47	0.2982	20.2448
betaine	CRP	rs9886534	T	C	-0.0079	0.5101	0.0018	8.744e-06	0.00287067	0.504258	0.00294725	0.33	0.4899	19.2574
caprate (10:0)	CRP	rs11196097	A	G	0.0111	0.1128	0.0025	9.828e-06	-0.00657301	0.106939	0.00354157	0.063	0.1128	19.7086
caprate (10:0)	CRP	rs13380271	T	C	-0.0077	0.4149	0.0016	2.904e-06	-0.000527979	0.410141	0.00177052	0.77	0.4149	23.1542
caprate (10:0)	CRP	rs1391933	T	G	-0.0075	0.4399	0.0016	5.785e-06	-0.00252821	0.447639	0.00209899	0.23	0.4399	21.967
caprate (10:0)	CRP	rs1401197	A	G	-0.008	0.3508	0.0017	1.361e-06	0.000504602	0.355197	0.00415545	0.9	0.3508	22.1397
caprate (10:0)	CRP	rs1530919	A	G	0.0076	0.3006	0.0017	5.918e-06	-0.00115493	0.304643	0.00160784	0.47	0.3006	19.9811
caprate (10:0)	CRP	rs1549556	T	C	-0.0075	0.3719	0.0017	7.952e-06	0.00632144	0.384944	0.00210305	0.0026	0.3719	19.4587
caprate (10:0)	CRP	rs17695897	T	C	0.011	0.153	0.0025	8.025e-06	0.00139997	0.15971	0.00190466	0.46	0.153	19.3551
caprate (10:0)	CRP	rs2720692	A	G	-0.0272	0.0648	0.006	5.631e-06	0.00168208	0.080287	0.00488412	0.73	0.0648	20.5459
caprate (10:0)	CRP	rs4436895	C	G	-0.01	0.252	0.0022	3.47e-06	-0.0031046	0.278776	0.00252296	0.22	0.252	20.6559
caprate (10:0)	CRP	rs6828152	T	G	0.009	0.359	0.002	6.795e-06	8.65456e-05	0.366343	0.000473715	0.86	0.359	20.2448
caprate (10:0)	CRP	rs6869069	A	G	0.0078	0.2805	0.0017	3.436e-06	-0.000141457	0.287904	0.693905	1	0.2805	21.0465
caprate (10:0)	CRP	rs8043217	A	G	0.009	0.524	0.0016	2.793e-08	0.00249981	0.519841	0.00153526	0.1	0.476	31.6325
caprate (10:0)	CRP	rs8128639	A	C	-0.0113	0.1698	0.0025	6.513e-06	-0.00164688	0.231014	0.00373756	0.66	0.1698	20.4252
caprate (10:0)	CRP	rs890393	T	G	0.008	0.4105	0.0016	1.196e-06	0.00013798	0.399345	0.000507734	0.79	0.4105	24.9936
caprate (10:0)	CRP	rs947099	A	G	-0.008	0.3625	0.0017	1.221e-06	0.000601867	0.354414	0.000890093	0.5	0.3625	22.1397
3-methoxytyrosine	CRP	rs10012175	T	C	0.0194	0.1065	0.0043	5.781e-06	-0.000366784	0.114352	0.00884395	0.97	0.1065	20.3496
3-methoxytyrosine	CRP	rs11155996	A	G	-0.0122	0.2989	0.0027	4.194e-06	0.00246278	0.295846	0.00287702	0.39	0.2989	20.4118
3-methoxytyrosine	CRP	rs12538514	C	G	0.0124	0.3714	0.0026	2.434e-06	-0.00236388	0.391133	0.00149073	0.11	0.3714	22.7397
3-methoxytyrosine	CRP	rs12815706	A	G	0.019	0.2806	0.0039	9.104e-07	0.00125707	0.321919	0.00222088	0.57	0.2806	23.7283
3-methoxytyrosine	CRP	rs6442530	T	C	-0.026	0.3254	0.0055	2.745e-06	0.00283181	0.334688	0.00217872	0.19	0.3254	22.3414
3-methoxytyrosine	CRP	rs7514881	C	G	0.012	0.2524	0.0027	8.532e-06	-0.00215424	0.258917	0.0024633	0.38	0.2524	19.748
pelargonate (9:0)	CRP	rs10458740	T	C	0.0089	0.4834	0.0017	3.096e-07	0.0025861	0.479992	0.00237499	0.28	0.4834	27.4013
pelargonate (9:0)	CRP	rs10733353	A	G	0.008	0.6481	0.0018	6.642e-06	0.000549981	0.636086	0.0429135	0.99	0.3519	19.748
pelargonate (9:0)	CRP	rs1097296	T	C	0.0078	0.3933	0.0018	9.221e-06	-0.00133746	0.390202	0.00180286	0.46	0.3933	18.773
pelargonate (9:0)	CRP	rs1846975	A	G	0.0083	0.3554	0.0018	2.56e-06	0.00172848	0.352443	0.00176908	0.33	0.3554	21.2569
pelargonate (9:0)	CRP	rs4646880	A	G	-0.0085	0.5434	0.0018	1.498e-06	-0.00038899	0.5357	0.00111446	0.73	0.4566	22.2937
pelargonate (9:0)	CRP	rs4848532	T	C	-0.0079	0.4842	0.0018	9.764e-06	0.00153509	0.493386	0.00314001	0.62	0.4842	19.2574
pelargonate (9:0)	CRP	rs511545	T	C	0.0081	0.583	0.0018	4.633e-06	0.000471448	0.575125	0.00336052	0.89	0.417	20.2448
pelargonate (9:0)	CRP	rs7024846	T	G	0.0077	0.4566	0.0017	9.415e-06	-0.000245593	0.439256	0.000914839	0.79	0.4566	20.5103
pelargonate (9:0)	CRP	rs7809262	A	G	-0.0088	0.425	0.0017	4.409e-07	-0.00206477	0.40468	0.0030761	0.5	0.425	26.789
pelargonate (9:0)	CRP	rs8015724	T	C	-0.0078	0.3913	0.0018	9.164e-06	0.00136416	0.400511	0.00199339	0.49	0.3913	18.773
undecanoate (11:0)	CRP	rs11912450	A	T	-0.0078	0.1939	0.0018	8.581e-06	0.000762505	0.200634	0.00290801	0.79	0.1939	18.773
undecanoate (11:0)	CRP	rs1216886	A	G	-0.008	0.858	0.0018	6.882e-06	-0.00106913	0.839628	0.00497205	0.83	0.142	19.748
undecanoate (11:0)	CRP	rs12401749	T	C	0.0125	0.0643	0.0026	1.932e-06	-0.00243223	0.063327	0.0035468	0.49	0.0643	23.108
undecanoate (11:0)	CRP	rs12826254	T	C	0.0091	0.1364	0.0018	7.048e-07	-0.00237571	0.144531	0.00209875	0.26	0.1364	25.5521
undecanoate (11:0)	CRP	rs1408276	A	C	-0.043	0.955	0.0094	4.59e-06	0.00619164	0.952568	0.00417084	0.14	0.045	20.9204
undecanoate (11:0)	CRP	rs16883391	A	C	-0.0084	0.1921	0.0017	1.199e-06	-0.000744937	0.224497	0.00828903	0.93	0.1921	24.409
undecanoate (11:0)	CRP	rs196885	T	C	-0.0086	0.8501	0.0018	1.22e-06	0.00249692	0.845715	0.00360023	0.49	0.1499	22.8213
undecanoate (11:0)	CRP	rs2198201	C	G	-0.0118	0.0713	0.0027	8.998e-06	0.00615762	0.078053	0.00409432	0.13	0.0713	19.0953
undecanoate (11:0)	CRP	rs2471075	A	G	-0.0176	0.9318	0.0036	8.386e-07	0.00189044	0.882599	0.00437502	0.67	0.0682	23.8951
undecanoate (11:0)	CRP	rs4863656	C	G	-0.0081	0.8591	0.0018	6.598e-06	-0.00194239	0.851942	0.00401198	0.63	0.1409	20.2448
undecanoate (11:0)	CRP	rs686321	T	C	0.0082	0.8232	0.0017	2.138e-06	0.000327811	0.811789	0.00185007	0.86	0.1768	23.2605
undecanoate (11:0)	CRP	rs6965750	A	G	0.0082	0.1431	0.0018	5.775e-06	-0.00328809	0.148787	0.00349432	0.35	0.1431	20.7478
undecanoate (11:0)	CRP	rs7069652	A	C	-0.0088	0.1869	0.0017	4.028e-07	0.00353644	0.191113	0.00220673	0.11	0.1869	26.789
undecanoate (11:0)	CRP	rs7134822	A	G	-0.0164	0.9597	0.0035	3.872e-06	-0.00379614	0.961523	0.00337686	0.26	0.0403	21.9503
beta-hydroxyisovalerate	CRP	rs11855844	A	G	-0.0168	0.1175	0.0037	4.378e-06	-0.00155389	0.120003	0.0025373	0.54	0.1175	20.6112
beta-hydroxyisovalerate	CRP	rs1393025	T	C	-0.013	0.5891	0.0026	9.328e-07	-0.00256273	0.581418	0.00218559	0.24	0.4109	24.9936
beta-hydroxyisovalerate	CRP	rs3778889	T	C	0.0246	0.0616	0.0053	3.416e-06	0.000648825	0.061943	0.00815017	0.94	0.0616	21.5381
beta-hydroxyisovalerate	CRP	rs4307025	A	T	-0.0124	0.2549	0.0027	4.854e-06	0.00164163	0.242269	0.00296082	0.58	0.2549	21.0865
beta-hydroxyisovalerate	CRP	rs7446718	A	G	-0.0417	0.8591	0.0082	3.832e-07	-0.000559317	0.834874	0.00226285	0.8	0.1409	25.8543
beta-hydroxyisovalerate	CRP	rs7660017	A	G	-0.0131	0.3331	0.0028	2.339e-06	-0.000929256	0.333473	0.0344847	0.98	0.3331	21.8834
beta-hydroxyisovalerate	CRP	rs789195	A	G	-0.0128	0.7657	0.0027	2.526e-06	0.000462782	0.768932	0.00220303	0.83	0.2343	22.4689
beta-hydroxyisovalerate	CRP	rs9460599	T	C	0.0302	0.2443	0.0066	4.862e-06	0.000903978	0.248211	0.0314453	0.98	0.2443	20.9322
kynurenine	CRP	rs10418212	A	T	0.009	0.6384	0.0017	2.53e-07	-3.42538e-05	0.640812	0.00110616	0.98	0.3616	28.0205
kynurenine	CRP	rs11593042	A	T	0.0151	0.0919	0.0033	4.545e-06	-0.00232648	0.092594	0.00484915	0.63	0.0919	20.9322
kynurenine	CRP	rs12802337	A	G	-0.0161	0.0776	0.0036	5.952e-06	-0.00518802	0.086127	0.00375042	0.17	0.0776	19.9957
kynurenine	CRP	rs3739319	A	G	-0.0091	0.3823	0.0017	1.666e-07	-0.00160052	0.381491	0.00298019	0.59	0.3823	28.6467
kynurenine	CRP	rs3809198	A	C	0.0554	0.0199	0.012	4.281e-06	0.0191848	0.010858	0.0110333	0.082	0.0199	21.3082
kynurenine	CRP	rs4820242	A	G	-0.0085	0.6201	0.0017	9.026e-07	-0.00182938	0.614951	0.00179997	0.31	0.3799	24.9936
kynurenine	CRP	rs511797	A	C	0.012	0.1261	0.0026	3.774e-06	-0.00331692	0.120736	0.00325379	0.31	0.1261	21.2963
kynurenine	CRP	rs669764	T	C	-0.0078	0.3176	0.0018	7.726e-06	-0.00250471	0.318712	0.00214172	0.24	0.3176	18.773
kynurenine	CRP	rs6770323	T	C	-0.008	0.4299	0.0017	3.331e-06	-0.00228623	0.42959	0.00205679	0.27	0.4299	22.1397
kynurenine	CRP	rs6815057	A	G	0.0085	0.5786	0.0017	1.117e-06	0.00158281	0.575645	0.00227273	0.49	0.4214	24.9936
kynurenine	CRP	rs6946693	T	G	0.0102	0.7069	0.0023	9.181e-06	0.00475544	0.680206	0.00249552	0.057	0.2931	19.6623
kynurenine	CRP	rs7518125	A	C	0.0079	0.5794	0.0017	4.708e-06	0.0039556	0.576218	0.00207968	0.057	0.4206	21.5896
kynurenine	CRP	rs7908741	C	G	0.0079	0.6167	0.0017	5.396e-06	0.00180783	0.622105	0.0022206	0.42	0.3833	21.5896
kynurenine	CRP	rs9857268	A	G	0.008	0.411	0.0017	3.072e-06	0.00285316	0.420598	0.00291866	0.33	0.411	22.1397
glycerol 3-phosphate (G3P)	CRP	rs11020587	A	G	-0.0362	0.9798	0.008	7.02e-06	0.00952458	0.979762	0.00899074	0.29	0.0202	20.4704
glycerol 3-phosphate (G3P)	CRP	rs1159317	C	G	-0.0149	0.2439	0.0034	9.272e-06	0.00359048	0.263506	0.00212754	0.091	0.2439	19.2001
glycerol 3-phosphate (G3P)	CRP	rs1813982	T	C	-0.0122	0.2209	0.0027	6.59e-06	0.00187018	0.237692	0.00151097	0.22	0.2209	20.4118
glycerol 3-phosphate (G3P)	CRP	rs4816048	C	G	0.0123	0.1794	0.0027	7.131e-06	-0.00295259	0.188004	0.00195225	0.13	0.1794	20.7478
glycerol 3-phosphate (G3P)	CRP	rs7160223	A	T	-0.0119	0.419	0.0026	5.521e-06	0.00372895	0.41378	0.00228742	0.1	0.419	20.9429
acetylphosphate	CRP	rs12119234	T	C	0.0095	0.2374	0.0018	7.106e-08	0.00174545	0.23456	0.00342443	0.61	0.2374	27.8478
acetylphosphate	CRP	rs12482635	T	C	0.0075	0.2693	0.0016	5.396e-06	-0.00352591	0.294661	0.0025125	0.16	0.2693	21.967
acetylphosphate	CRP	rs2044899	A	C	0.0074	0.3787	0.0016	3.537e-06	-0.000515253	0.372789	0.00467855	0.91	0.3787	21.3852
acetylphosphate	CRP	rs2799635	T	C	0.0089	0.3644	0.0016	1.96e-08	-0.00259126	0.360114	0.00212978	0.22	0.3644	30.9335
acetylphosphate	CRP	rs3904667	A	T	-0.0078	0.2059	0.0017	3.196e-06	0.00237756	0.203185	0.0025773	0.36	0.2059	21.0465
acetylphosphate	CRP	rs9811522	A	G	0.01	0.174	0.002	5.733e-07	0.00069868	0.185621	0.0203632	0.97	0.174	24.9936
carnitine	CRP	rs10111368	A	G	-0.0041	0.5456	0.0009	4.982e-06	-0.003965	0.536984	0.00208493	0.057	0.4544	20.7478
carnitine	CRP	rs10130689	T	C	-0.0075	0.1587	0.0017	4.991e-06	0.00399698	0.156889	0.00325069	0.22	0.1587	19.4587
carnitine	CRP	rs10239136	T	C	0.0044	0.5959	0.0009	1.492e-06	0.00172047	0.586652	0.00231837	0.46	0.4041	23.8951
carnitine	CRP	rs10250709	A	G	-0.0045	0.3494	0.0009	5.18e-07	0.00264243	0.354143	0.00214469	0.22	0.3494	24.9936
carnitine	CRP	rs1028981	A	G	-0.005	0.385	0.001	5.733e-07	-0.000871929	0.387292	0.00137596	0.53	0.385	24.9936
carnitine	CRP	rs10481187	T	G	0.0045	0.3707	0.0009	9.685e-07	0.00466645	0.380261	0.00196028	0.017	0.3707	24.9936
carnitine	CRP	rs10784558	T	C	-0.0048	0.4845	0.0009	1.062e-07	-0.00290683	0.491138	0.00261354	0.27	0.4845	28.4372
carnitine	CRP	rs10789970	T	C	-0.0041	0.4061	0.0009	6.632e-06	-0.000853953	0.402146	0.00304278	0.78	0.4061	20.7478
carnitine	CRP	rs10820588	T	G	0.0048	0.5616	0.0009	1.636e-07	0.00489512	0.557222	0.00241676	0.043	0.4384	28.4372
carnitine	CRP	rs10869018	T	C	-0.0041	0.5113	0.0009	5.196e-06	0.00155603	0.547219	0.00369492	0.67	0.4887	20.7478
carnitine	CRP	rs10873457	T	C	0.0051	0.365	0.0009	2.581e-08	-0.00117034	0.373187	0.00138285	0.4	0.365	32.1029
carnitine	CRP	rs10875102	A	G	-0.0042	0.5422	0.0009	4.633e-06	-0.000987601	0.543673	0.00218695	0.65	0.4578	21.7722
carnitine	CRP	rs10956672	A	C	0.004	0.5436	0.0009	8.758e-06	-0.0011112	0.536767	0.00154791	0.47	0.4564	19.748
carnitine	CRP	rs1109773	C	G	0.004	0.3724	0.0009	9.026e-06	-0.00269001	0.373329	0.00253797	0.29	0.3724	19.748
carnitine	CRP	rs1114130	T	C	-0.0042	0.3401	0.0009	4.284e-06	0.000368703	0.338349	0.00228546	0.87	0.3401	21.7722
carnitine	CRP	rs11223211	A	G	0.0047	0.4713	0.0009	1.712e-07	-0.000171774	0.480229	0.00269739	0.95	0.4713	27.2646
carnitine	CRP	rs1155457	T	C	0.0041	0.4623	0.0009	5.674e-06	-0.0012504	0.467556	0.00158214	0.43	0.4623	20.7478
carnitine	CRP	rs11601438	A	G	-0.0042	0.3912	0.0009	2.887e-06	-0.00288902	0.395515	0.00173381	0.096	0.3912	21.7722
carnitine	CRP	rs11630705	C	G	0.0045	0.407	0.0009	5.143e-07	-0.00204513	0.399526	0.00198615	0.3	0.407	24.9936
carnitine	CRP	rs11819278	A	G	-0.0046	0.5705	0.0009	3.337e-07	0.0016428	0.560562	0.00281343	0.56	0.4295	26.1168
carnitine	CRP	rs12201109	A	G	-0.0045	0.3703	0.0009	1.141e-06	0.000949876	0.371021	0.0070405	0.89	0.3703	24.9936
carnitine	CRP	rs12245254	T	C	0.0043	0.4414	0.0009	1.916e-06	-0.00267445	0.443172	0.00192646	0.17	0.4414	22.8213
carnitine	CRP	rs1225019	A	G	-0.0043	0.5791	0.0009	1.588e-06	-0.00186504	0.586543	0.00257705	0.47	0.4209	22.8213
carnitine	CRP	rs1250070	A	G	-0.0042	0.3913	0.0009	8.555e-06	0.00141878	0.385338	0.00214899	0.51	0.3913	21.7722
carnitine	CRP	rs1273061	T	C	-0.0044	0.3706	0.0009	1.991e-06	0.00011222	0.37504	0.000499876	0.82	0.3706	23.8951
carnitine	CRP	rs12734378	T	C	0.0045	0.4977	0.0009	4.815e-07	0.000156013	0.508794	0.00176829	0.93	0.4977	24.9936
carnitine	CRP	rs12980652	A	T	-0.0145	0.0318	0.0033	9.45e-06	-0.00157346	0.033479	0.00450874	0.73	0.0318	19.3018
carnitine	CRP	rs140572	A	C	0.0047	0.5115	0.0009	2.185e-07	-0.000525196	0.511393	0.000720925	0.47	0.4885	27.2646
carnitine	CRP	rs1424937	A	G	0.0042	0.4576	0.0009	2.316e-06	-0.00158888	0.455965	0.00175781	0.37	0.4576	21.7722
carnitine	CRP	rs1479614	A	G	-0.0048	0.6092	0.0009	9.928e-08	8.69442e-05	0.600384	0.00146407	0.95	0.3908	28.4372
carnitine	CRP	rs1507101	A	G	0.004	0.5673	0.0009	9.625e-06	0.0037884	0.573904	0.00208329	0.069	0.4327	19.748
carnitine	CRP	rs1544412	T	C	-0.0043	0.3552	0.0009	2.679e-06	0.00185099	0.356488	0.00242991	0.45	0.3552	22.8213
carnitine	CRP	rs1585772	A	G	-0.0047	0.3833	0.0009	2.238e-07	0.000184764	0.381202	0.00229276	0.94	0.3833	27.2646
carnitine	CRP	rs17065231	T	C	-0.0092	0.094	0.0017	7.164e-08	0.00257367	0.085626	0.00245836	0.3	0.094	29.2797
carnitine	CRP	rs171235	T	G	-0.0046	0.4242	0.0009	4.244e-07	0.00121828	0.421627	0.00553983	0.83	0.4242	26.1168
carnitine	CRP	rs1760903	A	G	-0.0045	0.4432	0.0009	1.005e-06	0.000503971	0.441592	0.00113567	0.66	0.4432	24.9936
carnitine	CRP	rs1936602	T	C	0.0043	0.4194	0.0009	2.527e-06	0.000710984	0.420906	0.0114732	0.95	0.4194	22.8213
carnitine	CRP	rs2068985	C	G	-0.0041	0.3461	0.0009	6.76e-06	0.0005657	0.338434	0.005292	0.91	0.3461	20.7478
carnitine	CRP	rs2110504	A	G	-0.0045	0.517	0.0009	4.971e-07	-0.00219929	0.525517	0.00564084	0.7	0.483	24.9936
carnitine	CRP	rs2279014	T	C	-0.005	0.367	0.0009	4.863e-08	0.00145722	0.37456	0.00169201	0.39	0.367	30.8563
carnitine	CRP	rs2286460	A	G	-0.0045	0.5399	0.0009	8.359e-07	-0.00240049	0.53045	0.0031807	0.45	0.4601	24.9936
carnitine	CRP	rs2362839	A	G	-0.0041	0.5974	0.0009	5.149e-06	5.45616e-05	0.5947	0.00314102	0.99	0.4026	20.7478
carnitine	CRP	rs2432560	T	G	0.0042	0.6276	0.0009	6.092e-06	-0.00426552	0.625862	0.00190995	0.026	0.3724	21.7722
carnitine	CRP	rs2451996	A	G	0.0043	0.5799	0.0009	1.666e-06	-0.00247563	0.571608	0.00181872	0.17	0.4201	22.8213
carnitine	CRP	rs2595993	A	C	-0.0042	0.4967	0.0009	2.877e-06	-0.000212511	0.49848	0.00205969	0.92	0.4967	21.7722
carnitine	CRP	rs2789599	A	G	0.0043	0.5029	0.0009	2.163e-06	0.000290124	0.496229	0.00157982	0.85	0.4971	22.8213
carnitine	CRP	rs2845853	T	C	-0.0043	0.5409	0.0009	2.336e-06	-0.00276861	0.542359	0.0016652	0.096	0.4591	22.8213
carnitine	CRP	rs288332	A	G	-0.0043	0.6294	0.0009	1.833e-06	-0.00271943	0.627146	0.00191689	0.16	0.3706	22.8213
carnitine	CRP	rs294280	T	C	0.0042	0.3901	0.0009	3.432e-06	0.000474396	0.382665	0.0024881	0.85	0.3901	21.7722
carnitine	CRP	rs2962321	T	C	-0.0077	0.8968	0.0017	6.011e-06	0.00150267	0.903546	0.00410954	0.71	0.1032	20.5103
carnitine	CRP	rs3127274	T	C	0.0043	0.4172	0.0009	2.09e-06	0.00232958	0.41817	0.00187691	0.21	0.4172	22.8213
carnitine	CRP	rs3826536	A	T	0.0057	0.6111	0.0009	3.188e-10	0.000923143	0.611269	0.00254437	0.72	0.3889	40.1009
carnitine	CRP	rs4305127	T	C	-0.005	0.404	0.001	5.733e-07	-0.000841766	0.403588	0.00980914	0.93	0.404	24.9936
carnitine	CRP	rs4504898	T	C	-0.0041	0.3869	0.0009	7.026e-06	-0.0031437	0.382687	0.00221656	0.16	0.3869	20.7478
carnitine	CRP	rs4531372	A	G	-0.0045	0.4345	0.0009	7.129e-07	-0.00157712	0.437158	0.00153012	0.3	0.4345	24.9936
carnitine	CRP	rs4593453	C	G	0.0077	0.0973	0.0017	7.312e-06	0.00321714	0.086061	0.0039853	0.42	0.0973	20.5103
carnitine	CRP	rs4633738	A	C	0.0041	0.4809	0.0009	5.382e-06	-0.000334239	0.474281	0.00144683	0.82	0.4809	20.7478
carnitine	CRP	rs4665406	T	C	-0.0043	0.3652	0.0009	1.938e-06	-0.00492571	0.367489	0.00199269	0.013	0.3652	22.8213
carnitine	CRP	rs4672450	T	C	0.0044	0.4757	0.0009	1.355e-06	-0.000266247	0.480077	0.00107409	0.8	0.4757	23.8951
carnitine	CRP	rs4722006	T	C	-0.0042	0.425	0.0009	3.025e-06	-0.000904235	0.4195	0.0019413	0.64	0.425	21.7722
carnitine	CRP	rs4722435	T	C	-0.0043	0.5612	0.0009	1.889e-06	0.00112046	0.541984	0.00125905	0.37	0.4388	22.8213
carnitine	CRP	rs4764292	T	C	0.0044	0.5797	0.0009	9.759e-07	0.00169755	0.586509	0.00164257	0.3	0.4203	23.8951
carnitine	CRP	rs482275	T	C	0.0041	0.5688	0.0009	7.611e-06	0.00252681	0.564598	0.00231023	0.27	0.4312	20.7478
carnitine	CRP	rs4860022	T	C	-0.0055	0.3362	0.0009	9.602e-10	-0.00226198	0.339582	0.00242438	0.35	0.3362	37.3361
carnitine	CRP	rs4861126	C	G	0.0043	0.411	0.0009	1.557e-06	-0.00104471	0.415811	0.00140287	0.46	0.411	22.8213
carnitine	CRP	rs4888504	T	C	0.0046	0.4223	0.0009	2.675e-07	-0.00231046	0.434988	0.00177566	0.19	0.4223	26.1168
carnitine	CRP	rs6127975	A	G	-0.0077	0.1213	0.0017	6.011e-06	-0.000277297	0.119783	0.00198948	0.89	0.1213	20.5103
carnitine	CRP	rs6471514	T	C	-0.0042	0.5379	0.0009	2.734e-06	-0.00106092	0.536565	0.0019433	0.59	0.4621	21.7722
carnitine	CRP	rs6535870	T	C	-0.005	0.6539	0.0009	5.498e-08	-0.00142452	0.65191	0.00222876	0.52	0.3461	30.8563
carnitine	CRP	rs6602640	T	G	0.008	0.8847	0.0017	2.498e-06	-0.000348425	0.887727	0.00211311	0.87	0.1153	22.1397
carnitine	CRP	rs6709816	A	G	-0.0077	0.1494	0.0016	1.855e-06	0.0013308	0.143613	0.00273054	0.63	0.1494	23.1542
carnitine	CRP	rs6721330	A	C	-0.0041	0.5542	0.0009	4.915e-06	0.000643741	0.564784	0.00156376	0.68	0.4458	20.7478
carnitine	CRP	rs6793266	T	C	-0.0043	0.3866	0.0009	2.921e-06	0.00047327	0.403664	0.00422016	0.91	0.3866	22.8213
carnitine	CRP	rs6852374	A	G	0.0041	0.5054	0.0009	4.441e-06	-0.000309739	0.51575	0.0147945	0.98	0.4946	20.7478
carnitine	CRP	rs6862024	A	G	-0.0055	0.3691	0.0009	8.988e-10	-0.00330509	0.374345	0.00176389	0.061	0.3691	37.3361
carnitine	CRP	rs6872714	A	G	-0.0044	0.4006	0.0009	1.17e-06	-0.00222698	0.40124	0.00244059	0.36	0.4006	23.8951
carnitine	CRP	rs6908972	T	G	-0.009	0.082	0.0018	7.99e-07	-0.0072544	0.085657	0.00433094	0.094	0.082	24.9936
carnitine	CRP	rs6919440	A	G	-0.0048	0.5607	0.0009	8.269e-08	0.00298917	0.567516	0.00184279	0.1	0.4393	28.4372
carnitine	CRP	rs7083773	A	C	0.0047	0.5602	0.0009	2.583e-07	-0.00268109	0.555294	0.00167599	0.11	0.4398	27.2646
carnitine	CRP	rs7162803	A	G	0.0048	0.5029	0.0009	8.504e-08	0.00140004	0.498516	0.00450573	0.76	0.4971	28.4372
carnitine	CRP	rs7220885	A	G	-0.0045	0.3899	0.0009	5.56e-07	0.00423643	0.389483	0.00191319	0.027	0.3899	24.9936
carnitine	CRP	rs729952	T	G	0.0042	0.4017	0.0009	2.738e-06	0.00365414	0.389787	0.00173408	0.035	0.4017	21.7722
carnitine	CRP	rs7325944	T	C	-0.0041	0.3651	0.0009	6.031e-06	0.000637751	0.36668	0.00574276	0.91	0.3651	20.7478
carnitine	CRP	rs7561070	T	G	-0.0042	0.617	0.0009	2.74e-06	-0.00311182	0.620088	0.00271419	0.25	0.383	21.7722
carnitine	CRP	rs769809	A	G	0.0046	0.5723	0.0009	3.496e-07	0.00133445	0.572689	0.00247537	0.59	0.4277	26.1168
carnitine	CRP	rs7732790	A	C	-0.0042	0.59	0.0009	3.715e-06	0.00494984	0.561097	0.00204982	0.016	0.41	21.7722
carnitine	CRP	rs7991989	T	C	0.0041	0.6115	0.0009	4.3e-06	0.000556484	0.608137	0.0014829	0.71	0.3885	20.7478
carnitine	CRP	rs8043243	T	C	-0.004	0.3641	0.0009	8.406e-06	0.00615343	0.361897	0.00247724	0.013	0.3641	19.748
carnitine	CRP	rs8134847	T	C	0.0041	0.397	0.0009	8.375e-06	0.000309433	0.399104	0.00155126	0.84	0.397	20.7478
carnitine	CRP	rs818742	A	C	0.0047	0.6441	0.0009	3.082e-07	-0.0030801	0.639098	0.00206675	0.14	0.3559	27.2646
carnitine	CRP	rs9303858	T	C	-0.0043	0.4281	0.0009	4.738e-06	0.000215745	0.40879	0.00143083	0.88	0.4281	22.8213
carnitine	CRP	rs9383693	T	C	-0.0042	0.5534	0.0009	3.573e-06	-0.00136899	0.542433	0.00181107	0.45	0.4466	21.7722
carnitine	CRP	rs9557806	A	G	-0.0042	0.5506	0.0009	2.396e-06	-0.00291889	0.571166	0.00241495	0.23	0.4494	21.7722
carnitine	CRP	rs968102	T	C	-0.0043	0.5538	0.0009	1.776e-06	-0.00109454	0.540454	0.00148813	0.46	0.4462	22.8213
carnitine	CRP	rs977041	A	G	0.0044	0.4355	0.0009	1.269e-06	-0.00165865	0.453972	0.00268991	0.54	0.4355	23.8951
carnitine	CRP	rs9862437	T	C	0.0043	0.5968	0.0009	1.419e-06	0.000988836	0.584553	0.0086466	0.91	0.4032	22.8213
carnitine	CRP	rs9880736	A	C	-0.0044	0.5431	0.0009	1.51e-06	0.00318222	0.547041	0.00258828	0.22	0.4569	23.8951
carnitine	CRP	rs9942113	A	C	-0.0049	0.3764	0.0009	5.999e-08	0.000775261	0.371818	0.0112424	0.95	0.3764	29.6344
carnitine	CRP	rs996408	T	C	-0.0046	0.5159	0.0009	3.667e-07	-0.00427375	0.516253	0.0020175	0.034	0.4841	26.1168
choline	CRP	rs11058334	A	G	-0.0217	0.0228	0.0047	4.263e-06	0.0112015	0.020308	0.00687483	0.1	0.0228	21.3114
choline	CRP	rs11656215	T	C	-0.0079	0.498	0.0015	7.478e-08	-0.00249174	0.526158	0.00213317	0.24	0.498	27.7307
choline	CRP	rs11933168	A	G	0.0083	0.167	0.0018	4.859e-06	-0.000811619	0.199918	0.0158705	0.96	0.167	21.2569
choline	CRP	rs12105001	A	G	-0.0131	0.0487	0.0029	7.549e-06	-0.00241819	0.053714	0.0106551	0.82	0.0487	20.4003
choline	CRP	rs12513938	T	C	-0.0078	0.1977	0.0015	4.885e-07	6.07831e-05	0.197103	0.000388151	0.88	0.1977	27.0331
choline	CRP	rs1417497	C	G	-0.0106	0.072	0.0023	5.352e-06	0.00116082	0.066007	0.00814421	0.89	0.072	21.2346
choline	CRP	rs2080224	A	G	-0.0112	0.9304	0.0024	1.973e-06	0.00456415	0.926525	0.00507857	0.37	0.0696	21.7722
choline	CRP	rs3786284	A	G	0.0077	0.1481	0.0016	2.042e-06	-0.0027467	0.136123	0.00305109	0.37	0.1481	23.1542
choline	CRP	rs4242454	A	T	0.0077	0.1377	0.0016	3.249e-06	0.00132187	0.137664	0.00741056	0.86	0.1377	23.1542
choline	CRP	rs4538138	T	G	0.0071	0.1884	0.0016	6.085e-06	-0.00124994	0.213409	0.0013854	0.37	0.1884	19.6864
choline	CRP	rs4784175	A	T	-0.0091	0.8586	0.002	8.644e-06	-0.00110878	0.844732	0.00318346	0.73	0.1414	20.6972
choline	CRP	rs7165100	T	C	0.0082	0.144	0.0016	5.539e-07	-0.00196328	0.144472	0.00328408	0.55	0.144	26.2589
choline	CRP	rs7215931	A	G	0.0079	0.2013	0.0016	1.286e-06	-0.00458036	0.215005	0.00310097	0.14	0.2013	24.3727
choline	CRP	rs7687295	A	G	0.0211	0.0249	0.0046	4.321e-06	-0.00689498	0.023257	0.00585571	0.24	0.0249	21.0348
choline	CRP	rs9321388	A	G	-0.0072	0.1772	0.0016	7.577e-06	0.0016371	0.198751	0.00228557	0.47	0.1772	20.2448
N-acetylornithine	CRP	rs10920200	C	G	-0.0201	0.7267	0.0043	3.374e-06	0.00223587	0.716634	0.00220786	0.31	0.2733	21.8446
N-acetylornithine	CRP	rs13397133	A	G	-0.0992	0.0842	0.013	2.478e-14	-0.000563661	0.0917	0.00332551	0.87	0.0842	58.2138
N-acetylornithine	CRP	rs1509525	A	G	-0.019	0.2972	0.0043	7.59e-06	-0.00151733	0.29868	0.00187409	0.42	0.2972	19.5191
N-acetylornithine	CRP	rs17075971	A	G	0.0264	0.1666	0.0056	2.233e-06	0.000940045	0.201923	0.00135786	0.49	0.1666	22.2188
N-acetylornithine	CRP	rs2239595	A	G	-0.0271	0.1226	0.0059	4.678e-06	-0.00341384	0.122617	0.00293008	0.24	0.1226	21.0923
N-acetylornithine	CRP	rs6414862	A	G	-0.0202	0.6975	0.0044	3.335e-06	-0.000751165	0.710916	0.00345636	0.83	0.3025	21.0711
N-acetylornithine	CRP	rs7309949	A	G	-0.132	0.0184	0.0277	1.933e-06	-0.0011213	0.013589	0.123805	0.99	0.0184	22.7027
N-acetylornithine	CRP	rs9610113	A	G	-0.0208	0.3153	0.0043	1.25e-06	-0.00290908	0.314804	0.00159398	0.068	0.3153	23.3926
hippurate	CRP	rs10847782	A	G	0.0277	0.2367	0.006	4.284e-06	9.80983e-05	0.248486	0.000695733	0.89	0.2367	21.3082
hippurate	CRP	rs4238259	T	C	0.088	0.974	0.018	1.014e-06	0.000784386	0.974173	0.00633454	0.9	0.026	23.8951
hippurate	CRP	rs4779112	A	G	0.0266	0.7032	0.0059	6.421e-06	0.00204859	0.687926	0.00319295	0.52	0.2968	20.3211
glycerophosphorylcholine (GPC)	CRP	rs16876953	A	G	0.0232	0.0818	0.0052	8.687e-06	-0.000656792	0.088011	0.00163618	0.69	0.0818	19.9002
glycerophosphorylcholine (GPC)	CRP	rs633114	T	C	-0.0152	0.3884	0.0033	3.913e-06	-0.00169533	0.396904	0.00234547	0.47	0.3884	21.2104
glycerophosphorylcholine (GPC)	CRP	rs7260033	T	C	-0.0117	0.4757	0.0026	8.791e-06	-0.000629941	0.47806	0.000899031	0.48	0.4757	20.2448
ibuprofen	CRP	rs10016747	T	C	-0.0977	0.0793	0.0169	7.723e-09	-0.00145638	0.108406	0.00416059	0.73	0.0793	33.4122
ibuprofen	CRP	rs10068843	A	C	-0.1072	0.046	0.0239	7.434e-06	-0.0045342	0.06453	0.00375581	0.23	0.046	20.1133
ibuprofen	CRP	rs10421478	T	C	-0.0639	0.153	0.0143	7.684e-06	0.00184104	0.17509	0.00197296	0.35	0.153	19.9627
ibuprofen	CRP	rs10425230	T	C	-0.1209	0.0447	0.0239	4.21e-07	0.000688652	0.04749	0.00376758	0.85	0.0447	25.5827
ibuprofen	CRP	rs10875231	T	G	-0.0515	0.2715	0.0113	5.427e-06	0.00327014	0.235747	0.00258585	0.21	0.2715	20.7657
ibuprofen	CRP	rs10900677	T	C	0.305	0.013	0.067	5.308e-06	0.00861329	0.013895	0.00863003	0.32	0.013	20.7176
ibuprofen	CRP	rs10988783	T	C	-0.1623	0.04	0.0299	5.624e-08	0.00100559	0.084334	0.00215729	0.64	0.04	29.4567
ibuprofen	CRP	rs11127379	A	G	-0.101	0.0764	0.0196	2.442e-07	-0.000834948	0.069677	0.00510257	0.87	0.0764	26.5473
ibuprofen	CRP	rs11161725	A	C	-0.1623	0.04	0.0299	5.624e-08	-0.0131644	0.013113	0.00918287	0.15	0.04	29.4567
ibuprofen	CRP	rs1138253	A	G	0.0579	0.4619	0.0129	7.878e-06	-0.00040817	0.445661	0.0211753	0.98	0.4619	20.1403
ibuprofen	CRP	rs11612437	A	G	-0.1389	0.0367	0.0307	5.909e-06	-0.00260289	0.030705	0.0153811	0.87	0.0367	20.4652
ibuprofen	CRP	rs11819046	T	C	-0.1237	0.0689	0.0205	1.676e-09	0.000256033	0.03595	0.0014601	0.86	0.0689	36.4016
ibuprofen	CRP	rs11898780	C	G	-0.1295	0.0379	0.0269	1.491e-06	-0.00681553	0.02985	0.00906422	0.45	0.0379	23.1699
ibuprofen	CRP	rs12094443	T	C	-0.1034	0.068	0.0182	1.438e-08	0.00300379	0.083319	0.00361665	0.41	0.068	32.2691
ibuprofen	CRP	rs12147922	T	G	-0.0986	0.0735	0.0214	4.102e-06	-0.00831889	0.036716	0.00633432	0.19	0.0735	21.2234
ibuprofen	CRP	rs12622555	T	C	-0.1623	0.04	0.0299	5.624e-08	-0.00665527	0.060743	0.00371343	0.073	0.04	29.4567
ibuprofen	CRP	rs12983955	A	G	-0.1301	0.1002	0.0271	1.602e-06	0.00221765	0.126189	0.00240067	0.36	0.1002	23.0412
ibuprofen	CRP	rs13007817	A	G	-0.114	0.0685	0.0218	1.616e-07	-0.00497021	0.131827	0.00292374	0.089	0.0685	27.3392
ibuprofen	CRP	rs1353529	T	G	-0.0569	0.3696	0.0127	7.455e-06	-0.000248687	0.492255	0.00129507	0.85	0.3696	20.0681
ibuprofen	CRP	rs1461274	A	G	-0.0893	0.0826	0.0187	1.698e-06	0.00271488	0.092557	0.00270493	0.32	0.0826	22.7986
ibuprofen	CRP	rs1498425	A	G	0.1298	0.9565	0.0238	4.665e-08	-0.00246854	0.950151	0.0130588	0.85	0.0435	29.7361
ibuprofen	CRP	rs1498721	T	C	0.1222	0.953	0.0241	3.9e-07	-0.00321145	0.93379	0.00411861	0.44	0.047	25.7038
ibuprofen	CRP	rs1578952	A	T	-0.06	0.3108	0.0119	4.176e-07	-0.00367589	0.318237	0.00294607	0.21	0.3108	25.4154
ibuprofen	CRP	rs1608368	T	C	-0.1623	0.04	0.0299	5.624e-08	-7.88963e-05	0.056328	0.000794851	0.92	0.04	29.4567
ibuprofen	CRP	rs16834234	T	C	-0.1418	0.0372	0.0321	9.918e-06	0.00873072	0.044038	0.00428399	0.042	0.0372	19.5088
ibuprofen	CRP	rs16874672	T	C	-0.1188	0.0426	0.0252	2.517e-06	-0.00130692	0.04707	0.0051251	0.8	0.0426	22.2188
ibuprofen	CRP	rs16947929	A	G	-0.1419	0.0406	0.0282	4.87e-07	-0.00599502	0.030739	0.00802335	0.45	0.0406	25.3137
ibuprofen	CRP	rs16962386	A	C	0.1009	0.0799	0.0226	8.285e-06	0.00436981	0.10486	0.00378734	0.25	0.0799	19.9276
ibuprofen	CRP	rs16986678	A	G	-0.1548	0.0614	0.0224	5.221e-12	-0.00321947	0.021258	0.00652469	0.62	0.0614	47.7458
ibuprofen	CRP	rs17025221	A	T	-0.0944	0.0832	0.0195	1.319e-06	0.00086543	0.101527	0.00197942	0.66	0.0832	23.4295
ibuprofen	CRP	rs17069415	A	G	-0.1552	0.0383	0.0286	5.664e-08	-0.0151974	0.020863	0.00727396	0.037	0.0383	29.4402
ibuprofen	CRP	rs17098098	T	C	-0.0961	0.0738	0.0171	1.934e-08	0.0015786	0.097853	0.00187271	0.4	0.0738	31.575
ibuprofen	CRP	rs17224513	A	G	-0.0911	0.0812	0.0192	2.078e-06	-0.00372885	0.08376	0.0036231	0.3	0.0812	22.5073
ibuprofen	CRP	rs17488959	T	G	-0.1116	0.0776	0.0218	3.194e-07	-0.00112808	0.051109	0.00221834	0.61	0.0776	26.2002
ibuprofen	CRP	rs17506661	T	C	-0.1171	0.0465	0.0235	6.218e-07	-0.000791707	0.060512	0.134897	1	0.0465	24.8237
ibuprofen	CRP	rs1792131	A	G	0.1008	0.9141	0.0208	1.208e-06	-0.00383314	0.877565	0.00454924	0.4	0.0859	23.4792
ibuprofen	CRP	rs187090	T	C	-0.1623	0.04	0.0299	5.624e-08	-0.00644162	0.012724	0.0082024	0.43	0.04	29.4567
ibuprofen	CRP	rs1896703	T	G	-0.1538	0.0817	0.0226	9.672e-12	-0.00202719	0.070734	0.00309777	0.51	0.0817	46.3004
ibuprofen	CRP	rs1954097	T	C	0.0926	0.9146	0.0202	4.639e-06	0.00269629	0.801165	0.00261734	0.3	0.0854	21.0091
ibuprofen	CRP	rs2155977	T	C	0.0964	0.9371	0.0195	8.179e-07	0.00408343	0.979126	0.00993027	0.68	0.0629	24.4328
ibuprofen	CRP	rs217765	A	G	-0.0494	0.4819	0.0107	3.566e-06	0.00268726	0.525466	0.00163302	0.1	0.4819	21.3096
ibuprofen	CRP	rs2369540	A	G	0.1554	0.9596	0.0279	2.596e-08	-0.0117092	0.982822	0.0132867	0.38	0.0404	31.0158
ibuprofen	CRP	rs2374150	C	G	-0.1422	0.0418	0.0282	4.548e-07	0.00182969	0.059212	0.00674968	0.79	0.0418	25.4208
ibuprofen	CRP	rs2469235	A	G	0.1221	0.948	0.0204	2.093e-09	0.0113488	0.965989	0.00483114	0.019	0.052	35.8146
ibuprofen	CRP	rs2493147	T	C	-0.0912	0.0608	0.0184	7.179e-07	-0.00285629	0.105375	0.00462021	0.54	0.0608	24.5608
ibuprofen	CRP	rs268125	C	G	0.1492	0.9647	0.0302	7.714e-07	-0.00231345	0.939373	0.00587865	0.69	0.0353	24.4013
ibuprofen	CRP	rs268424	A	C	-0.1129	0.0941	0.0237	1.826e-06	-0.00151716	0.102415	0.00364929	0.68	0.0941	22.6872
ibuprofen	CRP	rs28951670	T	C	-0.1627	0.0414	0.0299	5.152e-08	-0.00715771	0.06826	0.00496933	0.15	0.0414	29.602
ibuprofen	CRP	rs3925748	A	C	-0.0826	0.1468	0.0182	5.549e-06	0.00305831	0.147156	0.00285876	0.28	0.1468	20.5924
ibuprofen	CRP	rs4141286	C	G	0.1065	0.9514	0.0231	3.951e-06	0.00594615	0.94162	0.00443242	0.18	0.0486	21.2503
ibuprofen	CRP	rs4149	T	C	-0.1554	0.0289	0.0349	8.755e-06	0.00340294	0.048091	0.0343194	0.92	0.0289	19.8217
ibuprofen	CRP	rs4454728	A	G	-0.1672	0.0408	0.0307	5.209e-08	0.00794092	0.031578	0.00529503	0.13	0.0408	29.6541
ibuprofen	CRP	rs4488147	T	C	-0.1623	0.04	0.0299	5.624e-08	-0.00249579	0.03524	0.00637903	0.7	0.04	29.4567
ibuprofen	CRP	rs4548843	T	C	-0.1632	0.0408	0.0301	5.751e-08	-0.00393284	0.017855	0.0143169	0.78	0.0408	29.3898
ibuprofen	CRP	rs463183	A	G	-0.1164	0.0833	0.0232	4.981e-07	-0.00101453	0.064618	0.00612576	0.87	0.0833	25.1663
ibuprofen	CRP	rs4849389	A	G	-0.0938	0.0992	0.0182	2.594e-07	-0.000425521	0.096353	0.00172799	0.81	0.0992	26.5553
ibuprofen	CRP	rs6070814	T	C	-0.0813	0.1104	0.0165	7.875e-07	0.00406106	0.108073	0.00288223	0.16	0.1104	24.2718
ibuprofen	CRP	rs665540	T	G	-0.1368	0.118	0.0266	2.767e-07	-0.000200423	0.255083	0.000571721	0.73	0.118	26.4422
ibuprofen	CRP	rs739750	A	G	-0.0924	0.0696	0.0181	3.165e-07	0.00246247	0.078225	0.00606025	0.68	0.0696	26.0541
ibuprofen	CRP	rs7616688	A	G	-0.163	0.0408	0.03	5.502e-08	0.00514443	0.047068	0.00701033	0.46	0.0408	29.5136
ibuprofen	CRP	rs7674818	A	C	-0.1046	0.0718	0.0175	2.45e-09	-0.00173717	0.085569	0.00221637	0.43	0.0718	35.7171
ibuprofen	CRP	rs7688643	T	C	0.083	0.9032	0.0186	8.233e-06	-0.0014901	0.911231	0.00193494	0.44	0.0968	19.9076
ibuprofen	CRP	rs7701924	A	G	-0.0907	0.0923	0.0191	2.083e-06	0.00115572	0.080104	0.00260523	0.66	0.0923	22.5443
ibuprofen	CRP	rs7708256	T	C	-0.1541	0.0274	0.0348	9.602e-06	-0.000336556	0.031416	0.00975136	0.97	0.0274	19.6036
ibuprofen	CRP	rs771788	A	G	-0.0881	0.0921	0.0187	2.515e-06	0.00331658	0.073062	0.00320912	0.3	0.0921	22.19
ibuprofen	CRP	rs7755387	T	G	-0.1252	0.0397	0.0259	1.298e-06	-0.00570425	0.060697	0.00500727	0.25	0.0397	23.3614
ibuprofen	CRP	rs7785951	T	G	-0.1396	0.0389	0.0267	1.666e-07	-0.00276676	0.043081	0.00362917	0.45	0.0389	27.3299
ibuprofen	CRP	rs7969423	A	G	-0.1138	0.0833	0.0237	1.556e-06	0.0026984	0.170471	0.00223582	0.23	0.0833	23.0503
ibuprofen	CRP	rs831538	T	C	0.0543	0.7908	0.0116	2.752e-06	-0.0032643	0.791109	0.00300926	0.28	0.2092	21.9065
ibuprofen	CRP	rs945493	A	G	-0.1625	0.0433	0.0301	6.451e-08	-0.00585932	0.091884	0.00415851	0.16	0.0433	29.1382
ibuprofen	CRP	rs9557045	A	T	-0.1164	0.087	0.0234	6.281e-07	0.000110861	0.061474	0.000376783	0.77	0.087	24.7379
2-hydroxystearate	CRP	rs10443953	A	G	0.0086	0.382	0.0018	2.599e-06	-0.00184511	0.3772	0.00175676	0.29	0.382	22.8213
2-hydroxystearate	CRP	rs10892951	A	G	-0.0088	0.4059	0.0018	1.655e-06	0.00143672	0.400695	0.00205396	0.48	0.4059	23.8951
2-hydroxystearate	CRP	rs11210537	A	G	0.0085	0.3117	0.0019	4.963e-06	0.0001372	0.314419	0.000596439	0.82	0.3117	20.0087
2-hydroxystearate	CRP	rs11263804	C	G	0.0122	0.2495	0.0026	2.761e-06	0.00415508	0.266572	0.00299103	0.16	0.2495	22.0121
2-hydroxystearate	CRP	rs16909189	T	C	0.0217	0.0502	0.0045	1.393e-06	-0.00111407	0.051202	0.0100189	0.91	0.0502	23.2479
2-hydroxystearate	CRP	rs17866089	A	C	-0.0082	0.3457	0.0019	8.439e-06	-0.00132235	0.349915	0.00244139	0.59	0.3457	18.6213
2-hydroxystearate	CRP	rs2555231	T	C	-0.0094	0.6247	0.0018	3.223e-07	-0.00240457	0.618397	0.00227261	0.29	0.3753	27.2646
2-hydroxystearate	CRP	rs2589314	A	G	-0.0083	0.5476	0.0018	6.42e-06	0.00148571	0.517314	0.00175801	0.4	0.4524	21.2569
2-hydroxystearate	CRP	rs3822742	A	C	-0.0098	0.363	0.002	8.475e-07	0.00222319	0.369485	0.00251632	0.38	0.363	24.0039
2-hydroxystearate	CRP	rs4133295	A	G	-0.0085	0.3309	0.0019	4.707e-06	0.00125971	0.330256	0.00107046	0.24	0.3309	20.0087
2-hydroxystearate	CRP	rs6564154	T	C	0.0096	0.6689	0.0019	2.565e-07	-0.00480411	0.67148	0.00260933	0.066	0.3311	25.5226
2-hydroxystearate	CRP	rs697635	A	G	0.0084	0.3292	0.0019	5.153e-06	0.00045116	0.329371	0.0078011	0.95	0.3292	19.5407
2-hydroxystearate	CRP	rs7652277	T	G	0.0082	0.4645	0.0018	7.997e-06	-0.00158658	0.465066	0.00146554	0.28	0.4645	20.7478
2-hydroxystearate	CRP	rs9302365	A	C	-0.0096	0.4684	0.0019	2.175e-07	-0.00100262	0.473251	0.00161909	0.54	0.4684	25.5226
indolelactate	CRP	rs12880087	A	C	-0.0192	0.1577	0.0043	9.897e-06	0.00789234	0.077974	0.0038097	0.038	0.1577	19.9322
indolelactate	CRP	rs15676	A	G	0.0191	0.7123	0.0027	1.326e-12	-0.00344792	0.717591	0.0019992	0.085	0.2877	50.0297
indolelactate	CRP	rs17073667	A	G	0.0856	0.023	0.018	1.842e-06	0.00796244	0.018186	0.010143	0.43	0.023	22.6095
indolelactate	CRP	rs2511986	C	G	0.0153	0.7684	0.0034	7.625e-06	-0.00145462	0.765087	0.00143645	0.31	0.2316	20.2448
indolelactate	CRP	rs4719964	A	G	-0.0123	0.2554	0.0027	4.459e-06	0.000315095	0.261426	0.00999182	0.97	0.2554	20.7478
indolelactate	CRP	rs7714330	T	C	0.021	0.1015	0.0044	1.609e-06	0.00114145	0.097254	0.002372	0.63	0.1015	22.7731
indolelactate	CRP	rs7718152	A	G	0.0157	0.1412	0.0035	8.146e-06	-0.00348261	0.139736	0.00451256	0.44	0.1412	20.1165
indolelactate	CRP	rs7805747	A	G	0.0131	0.2679	0.0028	3.769e-06	-0.0038295	0.275554	0.00229971	0.096	0.2679	21.8834
indolelactate	CRP	rs940008	A	G	0.0251	0.4416	0.0054	2.636e-06	0.0016482	0.46095	0.00401614	0.68	0.4416	21.5998
estrone 3-sulfate	CRP	rs12905081	A	G	-0.0574	0.4166	0.0122	2.583e-06	0.00281723	0.444507	0.00231425	0.22	0.4166	22.1306
estrone 3-sulfate	CRP	rs16904525	T	C	0.1461	0.0297	0.033	9.4e-06	0.00142998	0.035555	0.00338702	0.67	0.0297	19.5957
estrone 3-sulfate	CRP	rs16956336	A	G	0.2768	0.0442	0.0494	2.09e-08	0.00662842	0.029398	0.00692733	0.34	0.0442	31.3883
estrone 3-sulfate	CRP	rs7546527	A	G	0.4654	0.012	0.0991	2.641e-06	-0.00493973	0.016774	0.00693639	0.48	0.012	22.0493
myo-inositol	CRP	rs11787088	A	G	0.0221	0.0475	0.0046	1.634e-06	0.00543623	0.056313	0.00447079	0.22	0.0475	23.0759
myo-inositol	CRP	rs1254986	T	C	0.0082	0.4186	0.0017	2.125e-06	0.00367497	0.426303	0.00240599	0.13	0.4186	23.2605
myo-inositol	CRP	rs12589229	T	C	0.0083	0.3252	0.0018	2.407e-06	0.00122097	0.332602	0.00226224	0.59	0.3252	21.2569
myo-inositol	CRP	rs12703488	A	G	0.0361	0.0182	0.0082	9.337e-06	-9.58782e-06	0.035805	5.66444e-05	0.87	0.0182	19.3765
myo-inositol	CRP	rs1944518	T	C	-0.0086	0.3068	0.0018	1.279e-06	-0.000251563	0.326022	0.00149156	0.87	0.3068	22.8213
myo-inositol	CRP	rs2160717	T	C	-0.0087	0.4042	0.0017	4.639e-07	-0.000772511	0.421464	0.00090556	0.39	0.4042	26.1836
myo-inositol	CRP	rs2489774	T	C	0.0213	0.0339	0.0047	6.459e-06	0.0035101	0.03486	0.00576803	0.54	0.0339	20.533
myo-inositol	CRP	rs265487	A	G	-0.0077	0.4929	0.0017	7.562e-06	2.30525e-05	0.496755	4.91639e-05	0.64	0.4929	20.5103
myo-inositol	CRP	rs2834059	A	G	-0.0091	0.4831	0.0019	9.964e-07	-0.00199227	0.49475	0.00209497	0.34	0.4831	22.9332
myo-inositol	CRP	rs3872668	C	G	-0.0177	0.3688	0.0036	7.34e-07	0.000451063	0.34941	0.000836104	0.59	0.3688	24.1674
myo-inositol	CRP	rs4410738	T	G	-0.0084	0.2935	0.0018	4.261e-06	-0.000155694	0.326573	0.000803249	0.85	0.2935	21.7722
myo-inositol	CRP	rs4431081	T	C	0.0164	0.4481	0.0035	2.178e-06	0.00143803	0.454268	0.00174242	0.41	0.4481	21.9503
myo-inositol	CRP	rs4541491	A	C	-0.0078	0.6185	0.0017	6.597e-06	-9.40283e-05	0.618327	0.000262531	0.72	0.3815	21.0465
myo-inositol	CRP	rs4568379	C	G	0.0128	0.1941	0.0025	2.231e-07	0.00345793	0.208236	0.00360975	0.34	0.1941	26.2077
myo-inositol	CRP	rs5994710	A	G	-0.0165	0.0773	0.0034	1.155e-06	-0.000755784	0.077672	0.00131917	0.57	0.0773	23.545
myo-inositol	CRP	rs681358	C	G	0.0081	0.38	0.0017	2.92e-06	0.000990436	0.366296	0.00238727	0.68	0.38	22.6966
myo-inositol	CRP	rs9947181	C	G	-0.0275	0.0304	0.0056	9.235e-07	-0.00734832	0.028265	0.0104876	0.48	0.0304	24.109
glucose	CRP	rs11623335	A	G	-0.008	0.8018	0.0017	3.481e-06	0.00206148	0.804387	0.00452224	0.65	0.1982	22.1397
glucose	CRP	rs12134225	A	G	0.012	0.0991	0.0025	1.632e-06	0.00463242	0.105611	0.00308807	0.13	0.0991	23.0341
glucose	CRP	rs12534545	A	G	0.0091	0.1791	0.0019	1.216e-06	0.00096723	0.175778	0.00189507	0.61	0.1791	22.9332
glucose	CRP	rs12911284	A	C	0.0081	0.7545	0.0017	2.259e-06	-0.00129899	0.741957	0.00194736	0.5	0.2455	22.6966
glucose	CRP	rs1857095	T	C	-0.023	0.9748	0.005	3.792e-06	0.00105351	0.9733	0.0242088	0.97	0.0252	21.1546
glucose	CRP	rs2159491	T	C	-0.0155	0.7764	0.0034	4.442e-06	0.00151181	0.756163	0.00145197	0.3	0.2236	20.7776
glucose	CRP	rs2501894	A	G	-0.0096	0.1704	0.0018	6.03e-08	-0.000236445	0.167261	0.00113017	0.83	0.1704	28.4372
glucose	CRP	rs4073365	A	G	0.0072	0.5777	0.0016	9.45e-06	0.000844308	0.573069	0.00144272	0.56	0.4223	20.2448
glucose	CRP	rs6883962	T	C	-0.012	0.089	0.0025	1.628e-06	-0.00153049	0.093784	0.00299903	0.61	0.089	23.0341
glucose	CRP	rs7087801	T	C	0.0083	0.2918	0.0017	9.88e-07	-0.000122321	0.299123	0.00131777	0.93	0.2918	23.8313
glucose	CRP	rs853787	T	G	0.0091	0.6533	0.0017	3.351e-08	-0.00109847	0.650747	0.00343403	0.75	0.3467	28.6467
glucose	CRP	rs9548447	T	G	0.0118	0.9001	0.0025	2.472e-06	0.0026102	0.898204	0.00391507	0.5	0.0999	22.2727
glucose	CRP	rs9804190	T	C	0.0076	0.2232	0.0017	8.949e-06	-0.00196465	0.216034	0.0017355	0.26	0.2232	19.9811
glucose	CRP	rs9915927	T	G	0.0077	0.2687	0.0017	5.757e-06	-0.00332477	0.284817	0.00241124	0.17	0.2687	20.5103
glucose	CRP	rs9927153	T	C	-0.0079	0.2309	0.0017	5.469e-06	-0.00318006	0.23328	0.00214072	0.14	0.2309	21.5896
1,5-anhydroglucitol (1,5-AG)	CRP	rs10206655	A	C	-0.036	0.0403	0.008	6.783e-06	-0.00346562	0.041162	0.00341712	0.31	0.0403	20.2448
1,5-anhydroglucitol (1,5-AG)	CRP	rs10746431	A	G	0.0558	0.9808	0.0111	5.096e-07	0.00297802	0.97958	0.0101803	0.77	0.0192	25.2645
1,5-anhydroglucitol (1,5-AG)	CRP	rs1131718	A	G	-0.0166	0.8565	0.0037	5.711e-06	0.00503866	0.851771	0.00286992	0.079	0.1435	20.1234
1,5-anhydroglucitol (1,5-AG)	CRP	rs11722368	T	C	0.013	0.3602	0.0027	1.032e-06	-0.00174962	0.349886	0.00231939	0.45	0.3602	23.1765
1,5-anhydroglucitol (1,5-AG)	CRP	rs12603532	T	C	-0.0368	0.0394	0.0074	6.622e-07	0.00343835	0.058993	0.00839672	0.68	0.0394	24.7241
1,5-anhydroglucitol (1,5-AG)	CRP	rs12677067	A	G	-0.015	0.29	0.0033	5.512e-06	0.000720911	0.334347	0.00183653	0.69	0.29	20.6559
1,5-anhydroglucitol (1,5-AG)	CRP	rs1545472	A	G	0.0118	0.5158	0.0027	9.22e-06	0.00136988	0.521244	0.00157759	0.39	0.4842	19.0953
1,5-anhydroglucitol (1,5-AG)	CRP	rs1687134	T	C	0.0289	0.7206	0.006	1.583e-06	0.00232581	0.723001	0.00287108	0.42	0.2794	23.1943
1,5-anhydroglucitol (1,5-AG)	CRP	rs17212491	A	G	0.016	0.1645	0.0035	5.926e-06	0.00386181	0.168723	0.00348213	0.27	0.1645	20.8926
1,5-anhydroglucitol (1,5-AG)	CRP	rs17745316	A	G	-0.0208	0.119	0.0043	1.741e-06	-0.00091272	0.12574	0.0106794	0.93	0.119	23.3926
1,5-anhydroglucitol (1,5-AG)	CRP	rs4671111	T	C	-0.0126	0.5592	0.0027	1.998e-06	-0.00136399	0.544529	0.00234392	0.56	0.4408	21.7722
1,5-anhydroglucitol (1,5-AG)	CRP	rs4742351	T	C	-0.0125	0.393	0.0027	2.812e-06	0.002398	0.39316	0.00214597	0.26	0.393	21.428
1,5-anhydroglucitol (1,5-AG)	CRP	rs4791715	T	G	-0.0126	0.594	0.0026	1.658e-06	0.000520023	0.57825	0.000915995	0.57	0.406	23.4792
1,5-anhydroglucitol (1,5-AG)	CRP	rs485680	T	C	0.0155	0.1868	0.0035	9.88e-06	0.00423088	0.189706	0.00262241	0.11	0.1868	19.6072
1,5-anhydroglucitol (1,5-AG)	CRP	rs7577288	T	C	-0.0314	0.085	0.0049	1.358e-10	-0.00335922	0.068355	0.00469302	0.47	0.085	41.0541
1,5-anhydroglucitol (1,5-AG)	CRP	rs7915784	A	G	0.0247	0.0662	0.0053	2.647e-06	-0.00475458	0.069763	0.00394984	0.23	0.0662	21.7136
1,5-anhydroglucitol (1,5-AG)	CRP	rs9556974	C	G	0.0135	0.3426	0.0027	5.355e-07	0.00445492	0.347094	0.00212343	0.036	0.3426	24.9936
1-stearoylglycerol (1-monostearin)	CRP	rs10783765	T	G	0.0135	0.7251	0.0027	6.628e-07	-0.000732849	0.726802	0.00159504	0.65	0.2749	24.9936
1-stearoylglycerol (1-monostearin)	CRP	rs10878631	A	G	-0.0125	0.4509	0.0027	3.047e-06	0.0014434	0.431982	0.00471101	0.76	0.4509	21.428
1-stearoylglycerol (1-monostearin)	CRP	rs12713384	A	G	0.0123	0.7335	0.0027	7.857e-06	0.00152933	0.736316	0.00178004	0.39	0.2665	20.7478
1-stearoylglycerol (1-monostearin)	CRP	rs13147921	C	G	0.0126	0.3426	0.0027	2.747e-06	0.00169838	0.342136	0.00213889	0.43	0.3426	21.7722
1-stearoylglycerol (1-monostearin)	CRP	rs2014576	A	G	-0.0142	0.4568	0.0027	1.145e-07	0.0013796	0.450995	0.00881207	0.88	0.4568	27.6527
1-stearoylglycerol (1-monostearin)	CRP	rs2049974	A	G	-0.014	0.296	0.003	3.061e-06	-0.00114575	0.292444	0.00442779	0.8	0.296	21.7722
2-hydroxyisobutyrate	CRP	rs10153390	T	G	-0.0114	0.4862	0.0025	6.587e-06	-0.00026878	0.485691	0.00692311	0.97	0.4862	20.7883
2-hydroxyisobutyrate	CRP	rs10221174	T	C	0.0163	0.1464	0.0035	2.323e-06	-0.00343195	0.156616	0.00265771	0.2	0.1464	21.6834
2-hydroxyisobutyrate	CRP	rs1277441	A	G	-0.0115	0.6889	0.0026	6.823e-06	-0.00239242	0.683808	0.0015147	0.11	0.3111	19.5586
2-hydroxyisobutyrate	CRP	rs1392980	T	C	-0.0117	0.7443	0.0026	8.231e-06	-0.0025131	0.740443	0.00202274	0.21	0.2557	20.2448
2-hydroxyisobutyrate	CRP	rs1457613	A	C	0.0167	0.8556	0.0034	1.225e-06	-0.00343315	0.871027	0.00350835	0.33	0.1444	24.1193
2-hydroxyisobutyrate	CRP	rs4631845	A	G	0.0213	0.0851	0.0043	9.872e-07	0.00281266	0.09376	0.00409544	0.49	0.0851	24.5308
2-hydroxyisobutyrate	CRP	rs674635	T	C	0.0275	0.0415	0.006	3.96e-06	0.0066616	0.042176	0.00412077	0.11	0.0415	21.0016
2-hydroxyisobutyrate	CRP	rs7089894	T	C	0.0223	0.0846	0.005	8.348e-06	0.0032646	0.074645	0.00241525	0.18	0.0846	19.8865
2-hydroxyisobutyrate	CRP	rs9304650	T	C	-0.0115	0.5489	0.0025	5.845e-06	-0.000309977	0.532801	0.00163199	0.85	0.4511	21.1546
phenyllactate (PLA)	CRP	rs11641836	A	G	-0.0238	0.5615	0.0027	7.506e-19	-0.00128244	0.55113	0.00178438	0.47	0.4385	77.6811
phenyllactate (PLA)	CRP	rs12155900	T	C	-0.0174	0.1217	0.0039	7.342e-06	-0.00302309	0.123369	0.00363911	0.41	0.1217	19.9002
phenyllactate (PLA)	CRP	rs12355427	A	G	-0.0121	0.277	0.0027	9.203e-06	0.00106489	0.274745	0.00132973	0.42	0.277	20.0785
phenyllactate (PLA)	CRP	rs12637114	T	C	0.0262	0.541	0.0059	9.646e-06	-0.00234012	0.551536	0.00200945	0.24	0.459	19.7146
phenyllactate (PLA)	CRP	rs1471834	A	G	0.0136	0.7493	0.0028	1.449e-06	0.00371445	0.750711	0.00278799	0.18	0.2507	23.5858
phenyllactate (PLA)	CRP	rs2032995	T	G	0.0132	0.7853	0.0027	1.351e-06	0.00175682	0.7667	0.00215849	0.42	0.2147	23.8951
phenyllactate (PLA)	CRP	rs3734523	A	G	0.0183	0.1222	0.0037	9.639e-07	-0.00531217	0.121702	0.00272442	0.051	0.1222	24.4561
phenyllactate (PLA)	CRP	rs4799200	A	G	0.0252	0.0528	0.0055	3.787e-06	0.00271409	0.056613	0.00425725	0.52	0.0528	20.9877
phenyllactate (PLA)	CRP	rs747902	A	G	-0.0129	0.6122	0.0027	2.129e-06	0.00139318	0.649783	0.00154669	0.37	0.3878	22.8213
phenyllactate (PLA)	CRP	rs7689395	T	C	-0.0246	0.0682	0.0052	2.34e-06	0.00422115	0.093294	0.00334647	0.21	0.0682	22.3745
levulinate (4-oxovalerate)	CRP	rs109843	A	T	-0.0087	0.5886	0.0019	7.145e-06	0.000580586	0.582353	0.00246051	0.81	0.4114	20.9614
levulinate (4-oxovalerate)	CRP	rs11776902	A	G	-0.0091	0.6567	0.0019	3.214e-06	-0.00025941	0.648973	0.00179692	0.89	0.3433	22.9332
levulinate (4-oxovalerate)	CRP	rs12464236	T	C	0.0089	0.3958	0.0019	4.192e-06	0.00195197	0.409442	0.00252437	0.44	0.3958	21.9362
levulinate (4-oxovalerate)	CRP	rs12498629	T	C	-0.0086	0.2767	0.002	9.338e-06	-0.00187759	0.274555	0.00182078	0.3	0.2767	18.4853
levulinate (4-oxovalerate)	CRP	rs12871836	A	C	-0.0093	0.4654	0.0019	1.531e-06	-0.00167439	0.482441	0.00175635	0.34	0.4654	23.9523
levulinate (4-oxovalerate)	CRP	rs1317473	T	C	0.0086	0.5809	0.0019	8.904e-06	-0.00293462	0.576896	0.00229115	0.2	0.4191	20.4823
levulinate (4-oxovalerate)	CRP	rs13278849	A	G	-0.013	0.73	0.002	2.786e-11	-0.000641657	0.736236	0.00139453	0.65	0.27	42.2392
levulinate (4-oxovalerate)	CRP	rs1389052	T	C	0.0087	0.7199	0.002	8.954e-06	-0.00221416	0.710176	0.00355629	0.53	0.2801	18.9177
levulinate (4-oxovalerate)	CRP	rs1419573	A	C	-0.0087	0.4798	0.0019	7.137e-06	0.0013052	0.471368	0.00162429	0.42	0.4798	20.9614
levulinate (4-oxovalerate)	CRP	rs1457192	A	G	-0.009	0.272	0.002	6.795e-06	0.00077886	0.272591	0.00171647	0.65	0.272	20.2448
levulinate (4-oxovalerate)	CRP	rs1630999	C	G	-0.0101	0.4049	0.0019	1.93e-07	-0.00212379	0.387693	0.00420372	0.61	0.4049	28.2504
levulinate (4-oxovalerate)	CRP	rs17589032	T	G	-0.0338	0.0236	0.0076	8.703e-06	-0.00349313	0.018677	0.00680129	0.61	0.0236	19.774
levulinate (4-oxovalerate)	CRP	rs1876088	A	C	-0.0088	0.6596	0.0019	5.768e-06	0.00431102	0.656145	0.00193534	0.026	0.3404	21.446
levulinate (4-oxovalerate)	CRP	rs1998125	T	G	-0.0088	0.5805	0.0019	5.751e-06	-0.00199828	0.548767	0.0038948	0.61	0.4195	21.446
levulinate (4-oxovalerate)	CRP	rs2434210	A	T	-0.0139	0.8346	0.0029	1.301e-06	-0.000318117	0.826021	0.00064454	0.62	0.1654	22.968
levulinate (4-oxovalerate)	CRP	rs2514587	A	G	0.01	0.6223	0.0019	2.999e-07	-0.00155744	0.62744	0.00311302	0.62	0.3777	27.6938
levulinate (4-oxovalerate)	CRP	rs3742766	A	G	-0.0215	0.0394	0.0048	8.441e-06	0.00348412	0.045941	0.00409725	0.4	0.0394	20.0578
levulinate (4-oxovalerate)	CRP	rs4666048	A	G	-0.0089	0.7095	0.002	5.319e-06	-0.000525389	0.723105	0.00569293	0.93	0.2905	19.7974
levulinate (4-oxovalerate)	CRP	rs4878628	T	C	0.0106	0.2753	0.002	6.176e-08	0.000851379	0.272735	0.024766	0.97	0.2753	28.0828
levulinate (4-oxovalerate)	CRP	rs571139	A	G	0.0093	0.3354	0.0019	1.621e-06	0.00298469	0.348614	0.00190524	0.12	0.3354	23.9523
levulinate (4-oxovalerate)	CRP	rs624947	A	G	-0.0094	0.6784	0.002	1.898e-06	0.000261125	0.686251	0.00144507	0.86	0.3216	22.0844
levulinate (4-oxovalerate)	CRP	rs625676	T	C	-0.009	0.6649	0.0019	3.673e-06	0.000830091	0.661056	0.00131056	0.53	0.3351	22.4319
levulinate (4-oxovalerate)	CRP	rs6441104	A	G	0.0139	0.1267	0.0029	1.725e-06	-0.00183445	0.122014	0.00349691	0.6	0.1267	22.968
levulinate (4-oxovalerate)	CRP	rs6874723	T	C	0.0091	0.3661	0.0019	3.17e-06	-0.00196285	0.362526	0.00182731	0.28	0.3661	22.9332
levulinate (4-oxovalerate)	CRP	rs6919834	T	C	0.0144	0.1237	0.0029	8.273e-07	0.00614578	0.127587	0.00361745	0.089	0.1237	24.6501
levulinate (4-oxovalerate)	CRP	rs711995	T	C	0.0108	0.4481	0.0019	2.704e-08	-0.00259492	0.449719	0.00195378	0.18	0.4481	32.302
levulinate (4-oxovalerate)	CRP	rs7254081	A	C	0.0092	0.2707	0.0019	2.333e-06	-0.00314855	0.269903	0.00237949	0.19	0.2707	23.44
levulinate (4-oxovalerate)	CRP	rs7541235	T	G	-0.0103	0.6521	0.0019	1.149e-07	0.00222468	0.64464	0.00204	0.28	0.3479	29.3803
levulinate (4-oxovalerate)	CRP	rs7677906	T	C	0.0087	0.5094	0.0019	7.071e-06	-0.000219634	0.506592	0.00462671	0.96	0.4906	20.9614
levulinate (4-oxovalerate)	CRP	rs7800932	T	G	0.0088	0.4133	0.0019	5.515e-06	-0.000566195	0.395697	0.00210906	0.79	0.4133	21.446
levulinate (4-oxovalerate)	CRP	rs8094537	A	G	-0.009	0.3045	0.0019	3.435e-06	-0.0012019	0.302206	0.00298311	0.69	0.3045	22.4319
levulinate (4-oxovalerate)	CRP	rs9547604	A	G	-0.0087	0.2551	0.002	7.715e-06	0.00269257	0.268272	0.00191085	0.16	0.2551	18.9177
indoleacetate	CRP	rs11043286	T	C	0.057	0.0188	0.0116	8.022e-07	0.00263892	0.019797	0.00310247	0.39	0.0188	24.1392
indoleacetate	CRP	rs11575342	A	G	-0.0278	0.1208	0.0045	4.232e-10	0.00525139	0.117006	0.00450387	0.24	0.1208	38.1552
indoleacetate	CRP	rs11650196	A	G	0.03	0.0782	0.0061	7.59e-07	0.00411944	0.10983	0.00372295	0.27	0.0782	24.1809
indoleacetate	CRP	rs12591854	A	G	0.1135	0.02	0.0256	8.888e-06	0.00764786	0.022085	0.00516176	0.14	0.02	19.6517
indoleacetate	CRP	rs1458095	T	C	-0.0235	0.0913	0.0053	8.739e-06	-0.00275505	0.088233	0.00341004	0.42	0.0913	19.655
indoleacetate	CRP	rs2002614	A	G	0.0651	0.0114	0.0142	4.551e-06	-0.00407515	0.013226	0.00831082	0.62	0.0114	21.0123
indoleacetate	CRP	rs2494523	T	C	-0.014	0.492	0.003	3.061e-06	-0.000714956	0.490919	0.00137134	0.6	0.492	21.7722
indoleacetate	CRP	rs289999	T	C	-0.018	0.6577	0.0035	1.914e-07	-0.00155192	0.669138	0.00327357	0.64	0.3423	26.4422
indoleacetate	CRP	rs426434	T	C	0.0203	0.1192	0.0045	6.992e-06	-0.0038065	0.121169	0.00310314	0.22	0.1192	20.3449
indoleacetate	CRP	rs9319010	A	G	0.1201	0.0156	0.0262	4.444e-06	0.00945629	0.012508	0.00645001	0.14	0.0156	21.0074
hyodeoxycholate	CRP	rs10518972	T	C	0.0505	0.11	0.0105	1.351e-06	-0.00147793	0.120274	0.00202889	0.47	0.11	23.1256
hyodeoxycholate	CRP	rs10774496	A	G	0.0397	0.1908	0.0087	5.389e-06	-0.000448664	0.201716	0.00106445	0.67	0.1908	20.8176
hyodeoxycholate	CRP	rs10865016	A	G	0.0453	0.1816	0.0086	1.357e-07	0.00034342	0.186455	0.00369942	0.93	0.1816	27.7389
hyodeoxycholate	CRP	rs10954322	T	C	0.2208	0.026	0.0412	8.46e-08	-0.00547775	0.018248	0.00795878	0.49	0.026	28.7139
hyodeoxycholate	CRP	rs1860585	A	G	-0.0674	0.3888	0.0141	1.796e-06	0.0028984	0.379046	0.00235259	0.22	0.3888	22.8439
hyodeoxycholate	CRP	rs2484454	A	G	-0.1096	0.8988	0.0222	7.71e-07	0.00444729	0.913208	0.00310544	0.15	0.1012	24.3671
hyodeoxycholate	CRP	rs6450853	A	G	-0.0316	0.652	0.007	5.727e-06	-6.46441e-05	0.647312	0.000440606	0.88	0.348	20.3736
hyodeoxycholate	CRP	rs7276515	T	C	-0.0454	0.8161	0.0087	2.004e-07	-0.000495505	0.807457	0.00277347	0.86	0.1839	27.2246
hyodeoxycholate	CRP	rs9549759	T	C	0.0337	0.4298	0.0075	7.251e-06	-0.00114449	0.431315	0.00319138	0.72	0.4298	20.1849
N-acetylglycine	CRP	rs10804187	T	C	-0.0227	0.482	0.0044	1.864e-07	0.00134112	0.514526	0.00146709	0.36	0.482	26.6094
N-acetylglycine	CRP	rs2156348	A	G	-0.0858	0.0174	0.0191	7.057e-06	0.0100106	0.018789	0.00711723	0.16	0.0174	20.1742
N-acetylglycine	CRP	rs2997201	A	G	-0.0195	0.614	0.0044	7.415e-06	0.000769974	0.603588	0.0012396	0.53	0.386	19.636
N-acetylglycine	CRP	rs7262752	A	G	0.0833	0.0173	0.0187	8.562e-06	-0.00627574	0.022136	0.0137943	0.65	0.0173	19.8379
N-acetylglycine	CRP	rs780245	T	C	0.0289	0.1757	0.0059	1.154e-06	0.000282112	0.168263	0.0033269	0.93	0.1757	23.9873
N-acetylglycine	CRP	rs924553	A	G	0.0952	0.0512	0.0196	1.253e-06	-0.0072678	0.055771	0.00574125	0.21	0.0512	23.5858
bilirubin (Z,Z)	CRP	rs16937001	T	C	0.0366	0.1746	0.0081	6.816e-06	0.00170328	0.173952	0.00513687	0.74	0.1746	20.4118
bilirubin (Z,Z)	CRP	rs4918207	T	C	0.0361	0.4099	0.0079	4.356e-06	-0.000502673	0.437276	0.00484533	0.92	0.4099	20.8761
bilirubin (Z,Z)	CRP	rs550866	T	G	0.0263	0.4015	0.0059	8.553e-06	0.00282422	0.399628	0.00217176	0.19	0.4015	19.8654
cysteine	CRP	rs10926975	T	C	-0.0125	0.2524	0.0027	2.655e-06	0.000859736	0.256832	0.00156395	0.58	0.2524	21.428
cysteine	CRP	rs12052126	T	C	0.0389	0.1205	0.0085	4.182e-06	-0.00283924	0.121845	0.00322499	0.38	0.1205	20.9387
cysteine	CRP	rs13378579	A	C	-0.0711	0.0303	0.0156	4.806e-06	0.000774515	0.040383	0.0110262	0.94	0.0303	20.7672
cysteine	CRP	rs4602889	A	G	0.016	0.8859	0.0035	3.569e-06	0.0036029	0.863684	0.00231655	0.12	0.1141	20.8926
cysteine	CRP	rs7127674	A	G	-0.0482	0.0147	0.0104	3.327e-06	-0.000274178	0.017194	0.00377021	0.94	0.0147	21.4742
cysteine	CRP	rs937288	T	C	0.0161	0.1401	0.0034	2.311e-06	-0.0017417	0.156191	0.00340371	0.61	0.1401	22.4173
cysteine	CRP	rs9607409	A	G	0.0156	0.1215	0.0035	7.249e-06	-0.0023677	0.118677	0.00437834	0.59	0.1215	19.861
N-(2-furoyl)glycine	CRP	rs1506811	T	C	-0.067	0.3955	0.0146	4.321e-06	0.001659	0.446236	0.00157015	0.29	0.3955	21.0539
N-(2-furoyl)glycine	CRP	rs17809746	A	G	0.1197	0.0519	0.0258	3.478e-06	0.00505086	0.068697	0.0040026	0.21	0.0519	21.5198
N-(2-furoyl)glycine	CRP	rs200549	A	C	-0.1186	0.9521	0.0262	6.077e-06	-0.00676973	0.952954	0.00477378	0.16	0.0479	20.4859
N-(2-furoyl)glycine	CRP	rs2501985	A	C	-0.0684	0.1715	0.0145	2.301e-06	-0.00414107	0.174244	0.00275562	0.13	0.1715	22.2467
N-(2-furoyl)glycine	CRP	rs259783	A	G	0.1144	0.0574	0.0249	4.555e-06	-0.00480355	0.053559	0.00380745	0.21	0.0574	21.1029
N-(2-furoyl)glycine	CRP	rs260728	A	G	-0.1014	0.9159	0.0198	2.86e-07	-0.000966998	0.909657	0.00538468	0.86	0.0841	26.2201
N-(2-furoyl)glycine	CRP	rs4943128	A	G	0.2901	0.0108	0.0551	1.381e-07	0.00824958	0.013349	0.0110686	0.46	0.0108	27.7129
N-(2-furoyl)glycine	CRP	rs587284	T	C	0.0628	0.2273	0.0127	7.974e-07	0.00479587	0.233324	0.00324859	0.14	0.2273	24.4456
N-(2-furoyl)glycine	CRP	rs6751915	T	G	-0.0563	0.3226	0.0121	3.457e-06	-0.00119756	0.348205	0.00179049	0.5	0.3226	21.6439
N-(2-furoyl)glycine	CRP	rs6982420	T	C	0.1648	0.0316	0.036	4.709e-06	-0.00515659	0.046618	0.00534966	0.34	0.0316	20.9507
DSGEGDFXAEGGGVR*	CRP	rs11564552	A	G	0.0303	0.4808	0.0066	3.871e-06	0.00226989	0.474831	0.00211602	0.28	0.4808	21.0711
DSGEGDFXAEGGGVR*	CRP	rs11933242	A	G	-0.0341	0.3129	0.0075	5.314e-06	-0.00200112	0.311289	0.00203741	0.33	0.3129	20.6669
DSGEGDFXAEGGGVR*	CRP	rs16828992	A	C	-0.0687	0.0715	0.0154	8.213e-06	0.00153702	0.075735	0.00290749	0.6	0.0715	19.8958
DSGEGDFXAEGGGVR*	CRP	rs17653798	A	C	0.087	0.0309	0.0188	3.631e-06	0.0102882	0.029212	0.00657219	0.12	0.0309	21.4098
DSGEGDFXAEGGGVR*	CRP	rs388600	A	C	0.0448	0.868	0.0097	3.998e-06	0.00389904	0.864284	0.00340257	0.25	0.132	21.3256
DSGEGDFXAEGGGVR*	CRP	rs4699296	A	G	0.0483	0.1693	0.0106	4.779e-06	0.00340559	0.187519	0.00249041	0.17	0.1693	20.7573
DSGEGDFXAEGGGVR*	CRP	rs4957657	T	C	0.0482	0.1104	0.0105	4.531e-06	0.000916066	0.104038	0.0356356	0.98	0.1104	21.0671
DSGEGDFXAEGGGVR*	CRP	rs6879079	T	G	-0.0388	0.8273	0.0087	7.528e-06	-0.00117762	0.823199	0.00217545	0.59	0.1727	19.8845
3-carboxy-4-methyl-5-propyl-2-furanpropanoate (CMPF)	CRP	rs10185968	T	C	0.0754	0.0527	0.0168	6.83e-06	0.000232441	0.050289	0.00237305	0.92	0.0527	20.1378
3-carboxy-4-methyl-5-propyl-2-furanpropanoate (CMPF)	CRP	rs12655321	A	G	0.0733	0.5227	0.0154	2.023e-06	0.00250954	0.520383	0.00206443	0.22	0.4773	22.6493
3-carboxy-4-methyl-5-propyl-2-furanpropanoate (CMPF)	CRP	rs2125644	A	G	-0.1928	0.0317	0.0416	3.661e-06	0.00694118	0.03026	0.00635891	0.28	0.0317	21.4742
3-carboxy-4-methyl-5-propyl-2-furanpropanoate (CMPF)	CRP	rs2553679	A	T	0.0537	0.8642	0.0117	4.245e-06	-0.0021822	0.857876	0.00291239	0.45	0.1358	21.0604
3-carboxy-4-methyl-5-propyl-2-furanpropanoate (CMPF)	CRP	rs2635458	A	T	-0.0693	0.3593	0.0152	5.429e-06	0.00135848	0.369684	0.00152369	0.37	0.3593	20.7811
3-carboxy-4-methyl-5-propyl-2-furanpropanoate (CMPF)	CRP	rs4271195	A	G	0.0399	0.2356	0.0087	4.759e-06	-0.00290164	0.236354	0.00248243	0.24	0.2356	21.0279
3-(4-hydroxyphenyl)lactate	CRP	rs12401469	A	T	0.0277	0.0524	0.0059	2.158e-06	-0.00750556	0.055568	0.00439065	0.087	0.0524	22.0366
3-(4-hydroxyphenyl)lactate	CRP	rs12853559	A	G	0.0228	0.088	0.005	4.626e-06	0.00290379	0.092669	0.00866571	0.74	0.088	20.7883
3-(4-hydroxyphenyl)lactate	CRP	rs1552425	A	T	-0.0123	0.5806	0.0026	1.544e-06	0.00111943	0.582536	0.0111866	0.92	0.4194	22.3745
3-(4-hydroxyphenyl)lactate	CRP	rs17101404	A	G	0.0245	0.0774	0.0051	1.851e-06	0.00460894	0.043501	0.00623615	0.46	0.0774	23.0718
3-(4-hydroxyphenyl)lactate	CRP	rs17631990	T	C	0.0237	0.0805	0.0053	6.813e-06	-0.00273467	0.097965	0.00472287	0.56	0.0805	19.991
3-(4-hydroxyphenyl)lactate	CRP	rs4746077	A	T	-0.0316	0.87	0.0071	9.269e-06	0.00561291	0.86234	0.00342786	0.1	0.13	19.8037
3-(4-hydroxyphenyl)lactate	CRP	rs6919482	T	C	-0.0826	0.0207	0.0186	9.197e-06	-0.000634389	0.016553	0.00659642	0.92	0.0207	19.7162
3-(4-hydroxyphenyl)lactate	CRP	rs6942571	A	T	0.0214	0.079	0.0048	8.606e-06	-0.00335593	0.081942	0.00375509	0.37	0.079	19.8717
3-(4-hydroxyphenyl)lactate	CRP	rs718377	A	G	-0.0126	0.3343	0.0026	1.287e-06	-0.00041095	0.334	0.00183248	0.82	0.3343	23.4792
3-(4-hydroxyphenyl)lactate	CRP	rs9973135	T	C	-0.0251	0.0499	0.0056	8.322e-06	-0.00723064	0.033595	0.00460807	0.12	0.0499	20.0845
serine	CRP	rs10021545	T	G	-0.0078	0.4358	0.0017	6.277e-06	-0.000354624	0.436423	0.00348855	0.92	0.4358	21.0465
serine	CRP	rs12663563	C	G	-0.0212	0.0469	0.0048	8.226e-06	0.00539345	0.067755	0.0045604	0.24	0.0469	19.502
serine	CRP	rs12992925	A	G	0.0084	0.5789	0.0017	1.309e-06	0.00202987	0.57129	0.00226761	0.37	0.4211	24.409
serine	CRP	rs13033420	T	C	0.0082	0.4434	0.0017	1.924e-06	-0.000765708	0.430629	0.0167999	0.96	0.4434	23.2605
serine	CRP	rs17154498	A	C	-0.011	0.1953	0.0024	6.289e-06	0.000708408	0.211721	0.0098005	0.94	0.1953	21.0016
serine	CRP	rs2277251	T	G	0.0079	0.4578	0.0018	9.704e-06	-0.0011387	0.460166	0.00111388	0.31	0.4578	19.2574
serine	CRP	rs6723481	T	C	0.0117	0.2248	0.0024	1.211e-06	-0.00127697	0.222049	0.00301273	0.67	0.2248	23.7595
serine	CRP	rs921516	A	G	0.0079	0.5075	0.0018	8.441e-06	-0.0024611	0.509572	0.00192931	0.2	0.4925	19.2574
serine	CRP	rs941348	T	C	-0.0111	0.2024	0.0025	7.051e-06	0.00139375	0.20971	0.00197201	0.48	0.2024	19.7086
serine	CRP	rs9874508	A	G	-0.0084	0.4625	0.0017	1.415e-06	0.000964554	0.453192	0.000934266	0.3	0.4625	24.409
glycine	CRP	rs10847348	T	C	-0.0138	0.2589	0.003	3.968e-06	0.00180257	0.264497	0.00282595	0.52	0.2589	21.1546
glycine	CRP	rs1105724	A	G	0.0165	0.8504	0.0037	8.288e-06	-0.000861863	0.802087	0.0153252	0.96	0.1496	19.8817
glycine	CRP	rs11111501	T	C	-0.0214	0.0757	0.0047	5.924e-06	-0.007629	0.083044	0.0038001	0.045	0.0757	20.7263
glycine	CRP	rs11578	T	C	0.0142	0.2919	0.0027	1.928e-07	0.00467199	0.291564	0.00245883	0.057	0.2919	27.6527
glycine	CRP	rs12349613	T	C	0.0338	0.0551	0.0074	5.617e-06	-0.00166741	0.018802	0.00517632	0.75	0.0551	20.8573
glycine	CRP	rs2474711	C	G	-0.0133	0.7239	0.003	9.353e-06	0.000297862	0.675779	0.000959898	0.76	0.2761	19.6494
glycine	CRP	rs3012739	A	G	0.0116	0.4834	0.0024	2.13e-06	0.000894177	0.480736	0.00117321	0.45	0.4834	23.3551
[truncated: 55,780 more rows]

## Sheet: Table S5
Table S5 Causal estimations of gut microbiota on inflammatory factors and risk of infections in the IVW analysis (P < 0.05)
[truncated: 136 more rows]

[truncated: 7 more sheets: Table S6, Table S7, Table S8, Table S9, Table S10, Table S11, Table S12]
